# Supplementary material for: Core Mycobiome and Their Ecological Relevance in the Gut of Five Ips Bark Beetles (Coleoptera: Curculionidae: Scolytinae)
Source: Front Microbiol. 2020 Sep 3;11:568853. doi: 10.3389/fmicb.2020.568853 (PMC7496905; doi:10.3389/fmicb.2020.568853)
Supplement: Supplementary file 1 [file Table_1.XLS]

## Sheet: raw
#Sample_name	Total_reads	Combined_reads	Uncombined_reads	Percent_combined(%)	Combined_base(bp)	Min_len(bp)	Max_len(bp)	Avg_len(bp)
IC.01	68049	66715	1334	98.04	22795319	80	436	342
IC.02	122618	119571	3047	97.52	41224220	58	438	345
IC.03	64342	63095	1247	98.06	21859072	84	416	346
IC.06	132483	129656	2827	97.87	44540465	54	438	344
IC.07	156048	151977	4071	97.39	52333173	21	438	344
IC.08	117581	115190	2391	97.97	38086231	40	438	331
ID.01	169405	166460	2945	98.26	55437906	83	438	333
ID.02	153087	150162	2925	98.09	49672355	39	438	331
ID.04	150828	148288	2540	98.32	48629323	24	437	328
ID.06	57899	56791	1108	98.09	17690519	85	433	312
ID.07	100668	98961	1707	98.3	33814214	84	437	342
ID.08	161328	157957	3371	97.91	52967317	85	438	335
IT.01	157851	155086	2765	98.25	51050002	80	438	329
IT.02	164987	160462	4525	97.26	54617804	17	438	340
IT.03	162463	157286	5177	96.81	54109399	84	436	344
IT.04	155497	152141	3356	97.84	50386555	36	438	331
IT.06	158420	154092	4328	97.27	52076992	40	438	338
IT.07	159459	155636	3823	97.6	53817955	56	436	346
SX.01	131483	128609	2874	97.81	44071585	67	436	343
SX.02	165818	163376	2442	98.53	55167014	40	438	338
SX.03	119929	117502	2427	97.98	41022975	83	437	349
SX.04	131493	122710	8783	93.32	42018542	83	437	342
SX.06	118137	116032	2105	98.22	37335492	23	436	322
SX.07	86297	85010	1287	98.51	28597275	81	436	336
PP.01	65884	61501	4383	93.35	20987028	83	438	341
PP.02	49770	46810	2960	94.05	15713617	55	438	336
PP.03	73472	68170	5302	92.78	21392561	22	438	314
PP.04	76360	71447	4913	93.57	22958507	22	438	321
PP.07	154241	144053	10188	93.39	46853931	17	438	325
PP.09	81591	77700	3891	95.23	24403709	13	438	314
IAC.01	155177	152521	2656	98.29	51444850	18	438	337
IAC.02	99030	97582	1448	98.54	33384129	43	436	342
IAC.04	162714	160440	2274	98.6	54739041	17	431	341
IAC.06	169942	167326	2616	98.46	57444611	14	438	343
IAC.07	151499	149503	1996	98.68	51245486	23	438	343
IAC.09	158863	157530	1333	99.16	50077956	16	437	318
