# Supplementary material for: Core Mycobiome and Their Ecological Relevance in the Gut of Five Ips Bark Beetles (Coleoptera: Curculionidae: Scolytinae)
Source: Front Microbiol. 2020 Sep 3;11:568853. doi: 10.3389/fmicb.2020.568853 (PMC7496905; doi:10.3389/fmicb.2020.568853)
Supplement: Supplementary file 2 [file Table_2.XLS]

## Sheet: clean
Sample Name	Raw PE(#)	Combined(#)	Qualified(#)	Nochime(#)	Base(nt)	AvgLen(nt)	Q20	Q30	GC%	Effective%
IC.01	68049	66715	66368	64805	22165453	342	99.04	96.67	43.33	95.23
IC.02	122618	119571	118248	116645	40381168	346	99.02	96.6	40.16	95.13
IC.03	64342	63095	62749	62221	21560396	347	98.99	96.48	38.73	96.7
IC.06	132483	129656	128958	120285	41391909	344	98.99	96.49	44.17	90.79
IC.07	156048	151977	151177	147731	50893997	345	98.94	96.43	39.04	94.67
IC.08	117581	115190	114560	111666	36915197	331	99.05	96.77	41.93	94.97
ID.01	169405	166460	165644	158154	52648072	333	99.01	96.62	42.47	93.36
ID.02	153087	150162	149018	135142	44703751	331	98.97	96.55	43.48	88.28
ID.04	150828	148288	147424	130092	42641269	328	99.05	96.79	46.73	86.25
ID.06	57899	56791	56589	54562	16935242	310	99.14	97.12	40.86	94.24
ID.07	100668	98961	98199	90513	30897223	341	99.06	96.75	46.24	89.91
ID.08	161328	157957	156820	142425	47753784	335	98.94	96.48	42.88	88.28
IT.01	157851	155086	154327	139006	45756000	329	99.05	96.75	44.49	88.06
IT.02	164987	160462	159465	139093	47425334	341	99.01	96.61	44.92	84.31
IT.03	162463	157286	156346	84972	28347953	334	98.97	96.62	43.68	52.3
IT.04	155497	152141	151384	112870	36885048	327	99.07	96.86	46.79	72.59
IT.06	158420	154092	153283	112646	37523623	333	99.02	96.68	44.55	71.11
IT.07	159459	155636	154685	81695	27620791	338	98.84	96.15	42.56	51.23
SX.01	131483	128609	127767	126856	43483589	343	99.15	97	50.69	96.48
SX.02	165818	163376	162464	158480	53570904	338	99.15	97.01	48.23	95.57
SX.03	119929	117502	116754	115657	40385147	349	99.1	96.77	51.09	96.44
SX.04	131493	122710	121911	120174	41161112	343	99.13	96.92	49.63	91.39
SX.06	118137	116032	115452	106616	34371953	322	99.16	97.13	53.13	90.25
SX.07	86297	85010	84578	81932	27618235	337	99.15	96.99	49.59	94.94
PP.01	65884	61501	60592	59991	20537580	342	97.61	93.1	53.25	91.06
PP.02	49770	46810	46353	45334	15240916	336	97.46	92.9	54.32	91.09
PP.03	73472	68170	66917	65295	20541689	315	97.78	93.87	45.2	88.87
PP.04	76360	71447	70627	69435	22379795	322	97.64	93.44	52.85	90.93
PP.07	154241	144053	130245	126733	42381699	334	97.63	93.26	51.49	82.17
PP.09	81591	77700	73791	71030	22956289	323	99.41	97.76	56.78	87.06
IAC.01	155177	152521	151164	146682	49520038	338	99.31	97.22	46.13	94.53
IAC.02	99030	97582	96657	94477	32346582	342	99.23	96.85	47.64	95.4
IAC.04	162714	160440	158959	155474	53107865	342	99.31	97.24	48.35	95.55
IAC.06	169942	167326	165764	161637	55565982	344	99.33	97.26	47.97	95.11
IAC.07	151499	149503	148157	144919	49697035	343	99.31	97.21	49.18	95.66
IAC.09	158863	157530	156781	130016	41459150	319	99.4	97.78	54.21	81.84
