# Supplementary material for: Core Mycobiome and Their Ecological Relevance in the Gut of Five Ips Bark Beetles (Coleoptera: Curculionidae: Scolytinae)
Source: Front Microbiol. 2020 Sep 3;11:568853. doi: 10.3389/fmicb.2020.568853 (PMC7496905; doi:10.3389/fmicb.2020.568853)
Supplement: Supplementary file 5 [file Table_5.XLS]

## Sheet: IT_ID_PP_common_otu
OTU_148	k__Fungi; p__Ascomycota
OTU_113	k__Fungi; p__Ascomycota
OTU_33	k__Fungi; p__Ascomycota; c__Eurotiomycetes; o__Eurotiales; f__Trichocomaceae; g__Penicillium
OTU_201	k__Fungi; p__Ascomycota; c__Sordariomycetes; o__Xylariales; f__Xylariaceae
OTU_20	k__Fungi; p__Ascomycota; c__Saccharomycetes; o__Saccharomycetales; f__Saccharomycetaceae; g__Kuraishia; s__Kuraishia capsulata
OTU_574	k__Fungi; p__Ascomycota; c__Saccharomycetes; o__Saccharomycetales; f__Pichiaceae
OTU_58	k__Fungi; p__Basidiomycota; c__Tremellomycetes; o__Tremellales; f__Incertae_sedis_Tremellales; g__Cryptococcus
OTU_8	k__Fungi; p__Ascomycota; c__Saccharomycetes; o__Saccharomycetales; f__Trichomonascaceae; g__Blastobotrys; s__Blastobotrys proliferans
OTU_77	k__Fungi; p__Ascomycota; c__Sordariomycetes; o__Incertae_sedis_Sordariomycetes; f__Incertae_sedis_Sordariomycetes
OTU_126	k__Fungi; p__Ascomycota; c__Leotiomycetes
OTU_49	k__Fungi; p__Ascomycota; c__Saccharomycetes; o__Saccharomycetales; f__Pichiaceae; g__Ogataea; s__Ogataea neopini
OTU_28	k__Fungi; p__Ascomycota; c__Saccharomycetes; o__Saccharomycetales; f__Pichiaceae; g__Yamadazyma; s__Yamadazyma mexicana
OTU_26	k__Fungi; p__Ascomycota; c__Eurotiomycetes; o__Eurotiales; f__Trichocomaceae; g__Penicillium
OTU_192	k__Fungi; p__Ascomycota; c__Sordariomycetes; o__Ophiostomatales; f__Ophiostomataceae; g__Ophiostoma; s__Ophiostoma penicillatum
OTU_60	k__Fungi; p__Ascomycota; c__Sordariomycetes; o__Microascales; f__Ceratocystidaceae; g__Ceratocystis
OTU_106	k__Fungi; p__Ascomycota
OTU_37	k__Fungi; p__Ascomycota; c__Saccharomycetes; o__Saccharomycetales; f__Incertae_sedis_Saccharomycetales; g__Candida; s__Candida tenuis
OTU_558	k__Fungi; p__Ascomycota; c__Sordariomycetes; o__Hypocreales; f__Cordycipitaceae; g__Beauveria
OTU_44	k__Fungi; p__Ascomycota; c__Eurotiomycetes; o__Eurotiales; f__Trichocomaceae; g__Penicillium
OTU_25	k__Fungi; p__Ascomycota; c__Sordariomycetes; o__Ophiostomatales; f__Ophiostomataceae
OTU_165	k__Fungi; p__Ascomycota; c__Dothideomycetes
OTU_608	k__Fungi; p__Ascomycota
OTU_262	k__Fungi; p__Ascomycota; c__Saccharomycetes; o__Saccharomycetales; f__Incertae_sedis_Saccharomycetales; g__Candida; s__Candida parapsilosis
OTU_170	k__Fungi; p__Ascomycota; c__Eurotiomycetes; o__Eurotiales; f__Trichocomaceae; g__Penicillium; s__Penicillium brevicompactum
OTU_46	k__Fungi; p__Ascomycota; c__Eurotiomycetes; o__Eurotiales; f__Trichocomaceae; g__Penicillium
OTU_382	No blast hit
OTU_15	k__Fungi; p__Ascomycota; c__Eurotiomycetes; o__Eurotiales; f__Trichocomaceae; g__Talaromyces; s__Talaromyces rugulosus
OTU_55	k__Fungi; p__Ascomycota; c__Leotiomycetes; o__Incertae_sedis_Leotiomycetes
OTU_156	k__Fungi; p__Ascomycota; c__Sordariomycetes; o__Ophiostomatales; f__Ophiostomataceae
OTU_678	k__Fungi; p__Ascomycota; c__Sordariomycetes; o__Microascales; f__Ceratocystidaceae
OTU_94	No blast hit
OTU_153	No blast hit
OTU_701	k__Fungi; p__Ascomycota; c__Leotiomycetes; o__Incertae_sedis_Leotiomycetes; f__Myxotrichaceae; g__Oidiodendron; s__Oidiodendron tenuissimum
OTU_93	k__Fungi; p__Ascomycota; c__Sordariomycetes; o__Ophiostomatales; f__Ophiostomataceae; g__Ceratocystiopsis; s__Ceratocystiopsis minuta
OTU_38	k__Fungi; p__Ascomycota; c__Eurotiomycetes; o__Eurotiales; f__Trichocomaceae; g__Penicillium
OTU_105	k__Fungi; p__Ascomycota; c__Dothideomycetes; o__Capnodiales; f__Incertae_sedis_Capnodiales
OTU_107	k__Fungi; p__Ascomycota; c__Eurotiomycetes
OTU_124	k__Fungi; p__Ascomycota; c__Dothideomycetes; o__Pleosporales; f__Pleosporaceae; g__Alternaria
OTU_5	k__Fungi; p__Ascomycota; c__Saccharomycetes; o__Saccharomycetales; f__Pichiaceae; g__Yamadazyma; s__Yamadazyma scolyti
OTU_63	k__Fungi; p__Ascomycota; c__Sordariomycetes; o__Ophiostomatales; f__Ophiostomataceae; g__Ophiostoma; s__Ophiostoma bicolor
OTU_416	k__Fungi; p__Basidiomycota; c__Tremellomycetes; o__Tremellales; f__Incertae_sedis_Tremellales; g__Cryptococcus; s__Cryptococcus victoriae
OTU_76	k__Fungi; p__Ascomycota; c__Sordariomycetes; o__Hypocreales; f__Hypocreaceae; g__Trichoderma
OTU_22	k__Fungi; p__Ascomycota; c__Saccharomycetes; o__Saccharomycetales; f__Saccharomycetaceae
OTU_7	k__Fungi; p__Ascomycota; c__Saccharomycetes; o__Saccharomycetales
OTU_258	k__Fungi; p__Ascomycota
OTU_35	k__Fungi; p__Ascomycota; c__Dothideomycetes; o__Capnodiales; f__Davidiellaceae; g__Cladosporium
OTU_763	k__Fungi; p__Ascomycota; c__Eurotiomycetes; o__Eurotiales; f__Trichocomaceae; g__Penicillium; s__Penicillium roqueforti
OTU_479	k__Fungi; p__Ascomycota; c__Eurotiomycetes; o__Eurotiales; f__Trichocomaceae; g__Aspergillus; s__Aspergillus penicillioides
OTU_375	k__Fungi; p__Ascomycota; c__Leotiomycetes; o__Helotiales; f__Helotiaceae
OTU_159	k__Fungi; p__Ascomycota; c__Eurotiomycetes; o__Chaetothyriales; f__Chaetothyriaceae; g__Cyphellophora; s__Cyphellophora sessilis
OTU_115	k__Fungi; p__Basidiomycota; c__Incertae_sedis_Basidiomycota; o__Malasseziales; f__Malasseziaceae; g__Malassezia
OTU_72	k__Fungi
OTU_359	k__Fungi; p__Basidiomycota; c__Incertae_sedis_Basidiomycota; o__Malasseziales; f__Malasseziaceae; g__Malassezia; s__Malassezia globosa
OTU_143	k__Fungi; p__Ascomycota; c__Sordariomycetes
OTU_18	k__Fungi; p__Ascomycota; c__Sordariomycetes; o__Microascales; f__Microascaceae
OTU_373	k__Fungi; p__Ascomycota; c__Eurotiomycetes; o__Eurotiales; f__Trichocomaceae; g__Penicillium; s__Penicillium lenticrescens
OTU_16	k__Fungi; p__Ascomycota; c__Sordariomycetes; o__Hypocreales; f__Nectriaceae; g__Fusarium; s__Fusarium oxysporum
OTU_166	k__Fungi; p__Basidiomycota; c__Incertae_sedis_Basidiomycota
OTU_893	k__Fungi; p__Ascomycota; c__Sordariomycetes; o__Microascales; f__Microascaceae; g__Graphium; s__Graphium laricis
OTU_2	k__Fungi; p__Ascomycota; c__Saccharomycetes; o__Saccharomycetales; f__Incertae_sedis_Saccharomycetales; g__Cyberlindnera; s__Cyberlindnera amylophila
OTU_218	k__Fungi; p__Ascomycota; c__Eurotiomycetes; o__Eurotiales; f__Trichocomaceae; g__Talaromyces
OTU_57	k__Fungi; p__Ascomycota; c__Eurotiomycetes; o__Eurotiales; f__Trichocomaceae; g__Penicillium; s__Penicillium dierckxii
OTU_445	k__Fungi; p__Chytridiomycota; c__Chytridiomycetes; o__Spizellomycetales
OTU_24	k__Fungi; p__Ascomycota; c__Saccharomycetes
OTU_362	No blast hit
OTU_485	k__Fungi; p__Ascomycota; c__Eurotiomycetes; o__Eurotiales; f__Trichocomaceae; g__Penicillium
OTU_19	k__Fungi; p__Ascomycota; c__Saccharomycetes; o__Saccharomycetales; f__Incertae_sedis_Saccharomycetales
OTU_224	k__Fungi; p__Basidiomycota; c__Tremellomycetes; o__Tremellales; f__Incertae_sedis_Tremellales; g__Cryptococcus; s__Cryptococcus podzolicus
OTU_73	k__Fungi; p__Ascomycota; c__Sordariomycetes; o__Hypocreales; f__Nectriaceae; g__Fusarium; s__Fusarium solani
OTU_34	No blast hit
OTU_61	k__Fungi; p__Ascomycota; c__Eurotiomycetes; o__Eurotiales; f__Trichocomaceae; g__Talaromyces; s__Talaromyces variabilis
OTU_213	No blast hit
OTU_101	k__Fungi; p__Ascomycota; c__Eurotiomycetes; o__Eurotiales; f__Trichocomaceae; g__Aspergillus
OTU_54	k__Fungi; p__Ascomycota; c__Eurotiomycetes; o__Eurotiales; f__Trichocomaceae; g__Penicillium; s__Penicillium angulare
OTU_6	k__Fungi; p__Ascomycota; c__Sordariomycetes
OTU_114	k__Fungi; p__Ascomycota; c__Eurotiomycetes; o__Eurotiales; f__Trichocomaceae; g__Penicillium; s__Penicillium catenatum

## Sheet: IT_unique_otu
OTU_807	k__Fungi; p__Ascomycota; c__Eurotiomycetes; o__Eurotiales
OTU_411	k__Fungi; p__Zygomycota; c__Incertae_sedis_Zygomycota; o__Mucorales; f__Cunninghamellaceae; g__Absidia; s__Absidia glauca
OTU_921	k__Fungi; p__Ascomycota; c__Dothideomycetes
OTU_538	k__Fungi; p__Basidiomycota; c__Agaricomycetes; o__Incertae_sedis_Agaricomycetes; f__Incertae_sedis_Agaricomycetes; g__Resinicium; s__Resinicium bicolor
OTU_614	k__Fungi; p__Basidiomycota; c__Tremellomycetes; o__Tremellales; f__Incertae_sedis_Tremellales; g__Fellomyces; s__Fellomyces thailandicus
OTU_692	No blast hit
OTU_193	No blast hit
OTU_752	k__Fungi; p__Ascomycota; c__Orbiliomycetes; o__Orbiliales; f__Orbiliaceae; g__Orbilia; s__Orbilia auricolor
OTU_341	k__Fungi; p__Basidiomycota; c__Microbotryomycetes; o__Sporidiobolales; f__Incertae_sedis_Sporidiobolales
OTU_21	No blast hit
OTU_755	No blast hit
OTU_121	No blast hit
OTU_548	k__Fungi; p__Ascomycota; c__Incertae_sedis_Ascomycota; o__Incertae_sedis_Ascomycota; f__Incertae_sedis_Ascomycota
OTU_136	k__Fungi; p__Ascomycota
OTU_366	k__Fungi; p__Ascomycota; c__Dothideomycetes; o__Pleosporales; f__Pleosporaceae; g__Alternaria; s__Alternaria pluriseptata
OTU_826	k__Fungi; p__Ascomycota; c__Saccharomycetes; o__Saccharomycetales
OTU_89	k__Fungi; p__Basidiomycota
OTU_681	No blast hit
OTU_683	No blast hit
OTU_510	k__Fungi; p__Ascomycota; c__Sordariomycetes; o__Hypocreales; f__Incertae_sedis_Hypocreales; g__Sarocladium; s__Sarocladium strictum
OTU_866	k__Fungi; p__Ascomycota; c__Saccharomycetes; o__Saccharomycetales; f__Incertae_sedis_Saccharomycetales; g__Candida; s__Candida molendinolei
OTU_323	k__Fungi; p__Ascomycota; c__Dothideomycetes; o__Pleosporales
OTU_422	k__Fungi; p__Ascomycota
OTU_418	k__Fungi; p__Basidiomycota; c__Tremellomycetes; o__Tremellales; f__Incertae_sedis_Tremellales
OTU_690	k__Fungi; p__Ascomycota; c__Saccharomycetes; o__Saccharomycetales; f__Incertae_sedis_Saccharomycetales
OTU_31	No blast hit
OTU_331	k__Fungi; p__Ascomycota; c__Sordariomycetes; o__Hypocreales; f__Cordycipitaceae
OTU_936	No blast hit
OTU_480	No blast hit
OTU_649	k__Fungi; p__Ascomycota; c__Dothideomycetes; o__Pleosporales; f__Leptosphaeriaceae
OTU_858	k__Fungi; p__Ascomycota; c__Lecanoromycetes; o__Lecanorales; f__Lecanoraceae; g__Lecanora; s__Lecanora orosthea
OTU_104	k__Fungi; p__Ascomycota; c__Saccharomycetes; o__Saccharomycetales; f__Incertae_sedis_Saccharomycetales; g__Candida; s__Candida arabinofermentans
OTU_684	k__Fungi; p__Ascomycota; c__Sordariomycetes; o__Hypocreales; f__Cordycipitaceae; g__Lecanicillium; s__Lecanicillium psalliotae
OTU_524	k__Fungi; p__Ascomycota; c__Sordariomycetes; o__Hypocreales; f__Nectriaceae; g__Nectria; s__Nectria dacryocarpa
OTU_509	k__Fungi; p__Ascomycota; c__Saccharomycetes; o__Saccharomycetales
OTU_223	k__Fungi; p__Ascomycota; c__Eurotiomycetes; o__Chaetothyriales; f__Herpotrichiellaceae
OTU_469	k__Fungi; p__Ascomycota; c__Saccharomycetes; o__Saccharomycetales; f__Debaryomycetaceae; g__Meyerozyma
OTU_161	No blast hit
OTU_707	k__Fungi; p__Ascomycota; c__Dothideomycetes; o__Myriangiales
OTU_423	k__Fungi; p__Ascomycota; c__Lecanoromycetes; o__Lecanorales
OTU_196	k__Fungi; p__Ascomycota; c__Sordariomycetes; o__Ophiostomatales; f__Ophiostomataceae; g__Ophiostoma; s__Ophiostoma saponiodorum
OTU_823	k__Fungi; p__Ascomycota
OTU_198	k__Fungi; p__Ascomycota; c__Saccharomycetes; o__Saccharomycetales; f__Pichiaceae; g__Ogataea; s__Ogataea cecidiorum
OTU_263	k__Fungi; p__Ascomycota; c__Eurotiomycetes; o__Eurotiales; f__Trichocomaceae; g__Penicillium
OTU_672	k__Fungi; p__Basidiomycota; c__Agaricomycetes; o__Russulales; f__Russulaceae; g__Russula; s__Russula ochroleuca
OTU_162	k__Fungi; p__Basidiomycota
OTU_895	k__Fungi; p__Basidiomycota; c__Exobasidiomycetes
OTU_235	k__Fungi; p__Ascomycota; c__Sordariomycetes
OTU_56	k__Fungi; p__Ascomycota; c__Saccharomycetes; o__Saccharomycetales; f__Incertae_sedis_Saccharomycetales
OTU_948	k__Fungi; p__Ascomycota; c__Dothideomycetes; o__Botryosphaeriales; f__Botryosphaeriaceae
OTU_297	No blast hit
OTU_595	No blast hit
OTU_902	k__Fungi; p__Ascomycota; c__Sordariomycetes; o__Hypocreales; f__Nectriaceae; g__Allantonectria; s__Allantonectria miltina
OTU_177	k__Fungi; p__Ascomycota; c__Eurotiomycetes; o__Eurotiales; f__Trichocomaceae; g__Penicillium; s__Penicillium daejeonium
OTU_81	k__Fungi; p__Basidiomycota; c__Agaricomycetes; o__Agaricales; f__Pleurotaceae; g__Nematoctonus; s__Nematoctonus robustus
OTU_186	No blast hit
OTU_241	k__Fungi; p__Ascomycota; c__Sordariomycetes; o__Ophiostomatales; f__Ophiostomataceae; g__Ceratocystiopsis; s__Ceratocystiopsis minuta
OTU_178	k__Fungi; p__Basidiomycota; c__Exobasidiomycetes; o__Exobasidiales
OTU_301	k__Fungi; p__Basidiomycota; c__Agaricomycetes; o__Agaricales; f__Entolomataceae
OTU_370	k__Fungi; p__Basidiomycota; c__Pucciniomycetes
OTU_88	No blast hit
OTU_214	k__Fungi; p__Ascomycota; c__Sordariomycetes; o__Ophiostomatales; f__Ophiostomataceae
OTU_417	No blast hit
OTU_378	k__Fungi; p__Ascomycota; c__Leotiomycetes
OTU_540	k__Fungi; p__Ascomycota; c__Incertae_sedis_Ascomycota; o__Incertae_sedis_Ascomycota; f__Incertae_sedis_Ascomycota
OTU_50	k__Fungi; p__Basidiomycota; c__Microbotryomycetes; o__Sporidiobolales; f__Incertae_sedis_Sporidiobolales; g__Rhodotorula; s__Rhodotorula hylophila
OTU_84	k__Fungi; p__Ascomycota; c__Sordariomycetes; o__Microascales; f__Ceratocystidaceae; g__Ceratocystis; s__Ceratocystis ips
OTU_876	k__Fungi; p__Basidiomycota; c__Microbotryomycetes; o__Sporidiobolales; f__Incertae_sedis_Sporidiobolales
OTU_506	k__Fungi; p__Basidiomycota; c__Agaricomycetes
OTU_505	No blast hit
OTU_918	k__Fungi; p__Basidiomycota; c__Microbotryomycetes
OTU_188	k__Fungi; p__Basidiomycota; c__Tremellomycetes; o__Tremellales; f__Incertae_sedis_Tremellales; g__Cryptococcus; s__Cryptococcus oeirensis
OTU_451	k__Fungi; p__Ascomycota; c__Dothideomycetes; o__Botryosphaeriales

## Sheet: ID_unique_otu
OTU_483	k__Fungi; p__Ascomycota; c__Eurotiomycetes; o__Eurotiales; f__Trichocomaceae; g__Penicillium; s__Penicillium simplicissimum
OTU_873	k__Fungi; p__Basidiomycota; c__Agaricomycetes; o__Agaricales; f__Hygrophoraceae; g__Hygrophorus; s__Hygrophorus olivaceoalbus
OTU_624	k__Fungi; p__Ascomycota; c__Sordariomycetes; o__Sordariales; f__Chaetomiaceae
OTU_392	No blast hit
OTU_847	No blast hit
OTU_492	No blast hit
OTU_344	No blast hit
OTU_428	k__Fungi; p__Basidiomycota; c__Cystobasidiomycetes; o__Erythrobasidiales; f__Incertae_sedis_Erythrobasidiales; g__Erythrobasidium; s__Erythrobasidium hasegawianum
OTU_123	No blast hit
OTU_117	No blast hit
OTU_621	k__Fungi; p__Ascomycota
OTU_288	No blast hit
OTU_289	k__Fungi; p__Basidiomycota; c__Microbotryomycetes; o__Sporidiobolales; f__Incertae_sedis_Sporidiobolales; g__Sporobolomyces; s__Sporobolomyces roseus
OTU_507	k__Fungi; p__Basidiomycota; c__Tremellomycetes; o__Tremellales; f__Incertae_sedis_Tremellales
OTU_496	k__Fungi; p__Ascomycota; c__Eurotiomycetes; o__Eurotiales
OTU_537	No blast hit
OTU_302	k__Fungi; p__Ascomycota; c__Saccharomycetes; o__Saccharomycetales; f__Trichomonascaceae
OTU_904	k__Fungi; p__Ascomycota; c__Sordariomycetes; o__Hypocreales; f__Bionectriaceae; g__Clonostachys; s__Clonostachys candelabrum
OTU_644	k__Fungi; p__Basidiomycota; c__Tremellomycetes
OTU_456	No blast hit
OTU_810	No blast hit
OTU_768	k__Fungi; p__Zygomycota; c__Incertae_sedis_Zygomycota
OTU_878	No blast hit
OTU_665	k__Fungi; p__Basidiomycota; c__Tremellomycetes; o__Tremellales; f__Incertae_sedis_Tremellales; g__Cryptococcus
OTU_803	k__Fungi; p__Basidiomycota; c__Agaricomycetes; o__Agaricales; f__Hydnangiaceae; g__Laccaria
OTU_226	k__Fungi; p__Ascomycota; c__Saccharomycetes; o__Saccharomycetales; f__Lipomycetaceae
OTU_570	k__Fungi; p__Ascomycota; c__Dothideomycetes
OTU_232	k__Fungi; p__Ascomycota; c__Sordariomycetes
OTU_864	k__Fungi; p__Ascomycota; c__Leotiomycetes; o__Incertae_sedis_Leotiomycetes; f__Myxotrichaceae; g__Oidiodendron; s__Oidiodendron maius
OTU_912	k__Fungi; p__Ascomycota; c__Leotiomycetes; o__Incertae_sedis_Leotiomycetes; f__Myxotrichaceae
OTU_465	No blast hit
OTU_881	k__Fungi; p__Basidiomycota; c__Agaricomycetes; o__Agaricales; f__Cortinariaceae
OTU_322	k__Fungi; p__Ascomycota; c__Leotiomycetes; o__Helotiales; f__Vibrisseaceae; g__Acephala; s__Acephala applanata
OTU_832	k__Fungi; p__Ascomycota
OTU_406	k__Fungi; p__Ascomycota
OTU_476	k__Fungi; p__Basidiomycota; c__Microbotryomycetes; o__Sporidiobolales; f__Incertae_sedis_Sporidiobolales; g__Rhodotorula; s__Rhodotorula philyla
OTU_567	No blast hit
OTU_449	k__Fungi; p__Ascomycota; c__Dothideomycetes; o__Incertae_sedis_Dothideomycetes; f__Incertae_sedis_Dothideomycetes; g__Septoriella; s__Septoriella oudemansii
OTU_627	No blast hit
OTU_549	k__Fungi; p__Ascomycota
OTU_440	k__Fungi; p__Ascomycota; c__Leotiomycetes
OTU_191	No blast hit
OTU_355	k__Fungi; p__Basidiomycota; c__Agaricomycetes
OTU_693	No blast hit
OTU_661	No blast hit
OTU_147	k__Fungi; p__Ascomycota; c__Saccharomycetes; o__Saccharomycetales; f__Trichomonascaceae
OTU_652	k__Fungi; p__Ascomycota; c__Dothideomycetes; o__Venturiales
OTU_604	No blast hit
OTU_446	k__Fungi; p__Basidiomycota; c__Agaricomycetes; o__Sebacinales; f__Sebacinales Group B; g__Piriformospora; s__Piriformospora indica
OTU_520	No blast hit
OTU_673	k__Fungi; p__Ascomycota; c__Leotiomycetes
OTU_686	No blast hit
OTU_654	k__Fungi; p__Ascomycota; c__Archaeorhizomycetes; o__Archaeorhizomycetales; f__Archaeorhizomycetaceae
OTU_219	k__Fungi; p__Ascomycota; c__Sordariomycetes
OTU_376	k__Fungi; p__Ascomycota; c__Dothideomycetes; o__Hysteriales
OTU_234	No blast hit
OTU_272	No blast hit
OTU_377	No blast hit
OTU_640	No blast hit
OTU_463	k__Fungi; p__Ascomycota; c__Geoglossomycetes
OTU_267	No blast hit
OTU_490	k__Fungi; p__Ascomycota; c__Sordariomycetes; o__Xylariales; f__Amphisphaeriaceae; g__Truncatella; s__Truncatella angustata

## Sheet: PP_unique_otu
OTU_146	k__Fungi; p__Ascomycota; c__Sordariomycetes; o__Coniochaetales; f__Coniochaetaceae
OTU_342	k__Fungi; p__Ascomycota; c__Eurotiomycetes; o__Eurotiales; f__Trichocomaceae; g__Aspergillus
OTU_134	k__Fungi; p__Ascomycota; c__Sordariomycetes; o__Microascales; f__Ceratocystidaceae; g__Ceratocystis; s__Ceratocystis minor
OTU_726	k__Fungi; p__Ascomycota; c__Sordariomycetes
OTU_582	No blast hit
OTU_23	k__Fungi; p__Ascomycota; c__Sordariomycetes; o__Incertae_sedis_Sordariomycetes; f__Plectosphaerellaceae
OTU_809	k__Fungi; p__Ascomycota; c__Eurotiomycetes; o__Chaetothyriales; f__Herpotrichiellaceae
OTU_309	k__Fungi; p__Ascomycota; c__Sordariomycetes; o__Hypocreales; f__Incertae_sedis_Hypocreales
OTU_367	k__Fungi
OTU_206	k__Fungi; p__Basidiomycota; c__Agaricomycetes; o__Cantharellales; f__Ceratobasidiaceae
OTU_457	k__Fungi; p__Ascomycota
OTU_182	k__Fungi; p__Ascomycota; c__Saccharomycetes; o__Saccharomycetales; f__Pichiaceae; g__Hyphopichia; s__Hyphopichia burtonii
OTU_617	k__Fungi; p__Ascomycota; c__Dothideomycetes; o__Pleosporales; f__Massarinaceae
OTU_414	k__Fungi; p__Ascomycota; c__Saccharomycetes; o__Saccharomycetales; f__Incertae_sedis_Saccharomycetales
OTU_955	No blast hit
OTU_798	k__Fungi; p__Ascomycota; c__Sordariomycetes; o__Incertae_sedis_Sordariomycetes; f__Glomerellaceae; g__Colletotrichum; s__Colletotrichum gloeosporioides
OTU_319	k__Fungi; p__Ascomycota; c__Saccharomycetes; o__Saccharomycetales; f__Dipodascaceae; g__Geotrichum; s__Geotrichum europaeum
OTU_629	k__Fungi; p__Ascomycota; c__Sordariomycetes; o__Incertae_sedis_Sordariomycetes
OTU_502	k__Fungi; p__Ascomycota; c__Eurotiomycetes; o__Eurotiales; f__Trichocomaceae; g__Aspergillus; s__Aspergillus penicillioides
OTU_171	k__Fungi; p__Ascomycota; c__Sordariomycetes; o__Microascales
OTU_719	No blast hit
OTU_515	k__Fungi; p__Basidiomycota; c__Agaricomycetes; o__Agaricales; f__Schizophyllaceae; g__Schizophyllum; s__Schizophyllum commune
OTU_256	k__Fungi; p__Ascomycota; c__Sordariomycetes; o__Hypocreales; f__Incertae_sedis_Hypocreales; g__Stachybotrys
OTU_427	k__Fungi; p__Ascomycota; c__Incertae_sedis_Ascomycota; o__Incertae_sedis_Ascomycota; f__Incertae_sedis_Ascomycota; g__Atractium; s__Atractium crassum
OTU_52	k__Fungi; p__Ascomycota; c__Sordariomycetes; o__Microascales; f__Ceratocystidaceae; g__Ceratocystis; s__Ceratocystis paradoxa
OTU_856	k__Fungi; p__Basidiomycota; c__Agaricomycetes; o__Russulales; f__Russulaceae
OTU_210	k__Fungi; p__Ascomycota
OTU_238	k__Fungi; p__Ascomycota; c__Eurotiomycetes; o__Eurotiales; f__Trichocomaceae; g__Penicillium
OTU_187	k__Fungi; p__Ascomycota; c__Leotiomycetes; o__Helotiales; f__Dermateaceae; g__Pezicula; s__Pezicula eucrita
OTU_431	No blast hit
OTU_865	k__Fungi; p__Ascomycota; c__Sordariomycetes; o__Trichosphaeriales; f__Incertae_sedis_Trichosphaeriales; g__Khuskia; s__Khuskia oryzae
OTU_208	k__Fungi; p__Ascomycota; c__Leotiomycetes; o__Incertae_sedis_Leotiomycetes; f__Myxotrichaceae; g__Oidiodendron
OTU_849	k__Fungi; p__Ascomycota; c__Dothideomycetes
OTU_818	k__Fungi; p__Ascomycota; c__Pezizomycetes; o__Pezizales
OTU_862	k__Fungi; p__Ascomycota
OTU_670	k__Fungi; p__Ascomycota; c__Sordariomycetes; o__Xylariales
OTU_183	k__Fungi; p__Ascomycota; c__Sordariomycetes; o__Sordariales; f__Lasiosphaeriaceae; g__Cercophora; s__Cercophora sparsa
OTU_231	No blast hit
OTU_100	k__Fungi; p__Ascomycota; c__Eurotiomycetes; o__Eurotiales; f__Trichocomaceae; g__Penicillium; s__Penicillium phoeniceum
OTU_766	No blast hit
OTU_588	k__Fungi; p__Ascomycota; c__Sordariomycetes
OTU_389	k__Fungi; p__Basidiomycota; c__Agaricomycetes; o__Agaricales
OTU_380	k__Fungi; p__Ascomycota; c__Sordariomycetes; o__Hypocreales; f__Incertae_sedis_Hypocreales; g__Emericellopsis
OTU_66	No blast hit
OTU_572	No blast hit
OTU_900	k__Fungi; p__Ascomycota; c__Incertae_sedis_Ascomycota; o__Incertae_sedis_Ascomycota; f__Incertae_sedis_Ascomycota
OTU_27	k__Fungi; p__Basidiomycota; c__Agaricomycetes; o__Russulales; f__Peniophoraceae
OTU_616	k__Fungi; p__Ascomycota; c__Sordariomycetes; o__Hypocreales; f__Bionectriaceae
OTU_103	k__Fungi; p__Ascomycota; c__Eurotiomycetes; o__Eurotiales; f__Trichocomaceae
OTU_735	k__Fungi; p__Ascomycota; c__Pezizomycetes; o__Pezizales; f__Discinaceae; g__Hydnotrya; s__Hydnotrya laojunshanensis
OTU_897	k__Fungi; p__Basidiomycota; c__Agaricomycetes; o__Polyporales; f__Ganodermataceae; g__Ganoderma
OTU_167	k__Fungi; p__Basidiomycota; c__Agaricomycetes; o__Agaricales
OTU_764	k__Fungi; p__Ascomycota; c__Sordariomycetes; o__Sordariales; f__Lasiosphaeriaceae
OTU_108	k__Fungi; p__Ascomycota; c__Saccharomycetes; o__Saccharomycetales; f__Incertae_sedis_Saccharomycetales; g__Wickerhamomyces; s__Wickerhamomyces hampshirensis
OTU_791	No blast hit
OTU_467	k__Fungi; p__Ascomycota; c__Sordariomycetes; o__Hypocreales; f__Nectriaceae; g__Gibberella
OTU_51	k__Fungi; p__Ascomycota; c__Sordariomycetes; o__Hypocreales; f__Nectriaceae
OTU_410	k__Fungi; p__Ascomycota; c__Dothideomycetes
OTU_773	No blast hit
OTU_340	k__Fungi; p__Ascomycota; c__Sordariomycetes; o__Hypocreales; f__Incertae_sedis_Hypocreales; g__Myrothecium; s__Myrothecium verrucaria
OTU_647	k__Fungi; p__Basidiomycota; c__Wallemiomycetes; o__Wallemiales; f__Wallemiaceae; g__Wallemia; s__Wallemia sebi
OTU_715	k__Fungi; p__Ascomycota; c__Leotiomycetes; o__Rhytismatales
OTU_691	k__Fungi; p__Ascomycota; c__Incertae_sedis_Ascomycota; o__Incertae_sedis_Ascomycota; f__Incertae_sedis_Ascomycota
OTU_335	No blast hit
OTU_845	k__Fungi; p__Basidiomycota; c__Agaricomycetes; o__Sebacinales; f__Sebacinaceae
OTU_424	k__Fungi; p__Ascomycota
OTU_630	k__Fungi; p__Basidiomycota; c__Agaricomycetes; o__Polyporales; f__Meripilaceae; g__Grifola; s__Grifola frondosa
OTU_237	k__Fungi; p__Ascomycota
OTU_470	k__Fungi; p__Ascomycota; c__Sordariomycetes; o__Hypocreales; f__Bionectriaceae
OTU_307	k__Fungi; p__Ascomycota; c__Pezizomycetes; o__Pezizales; f__Pyronemataceae; g__Scutellinia
OTU_395	k__Fungi; p__Basidiomycota; c__Tremellomycetes; o__Tremellales; f__Incertae_sedis_Tremellales
OTU_287	k__Fungi; p__Basidiomycota; c__Agaricomycetes; o__Cantharellales; f__Clavulinaceae
OTU_17	k__Fungi; p__Ascomycota; c__Sordariomycetes
OTU_128	k__Fungi; p__Ascomycota
OTU_606	k__Fungi; p__Basidiomycota; c__Agaricomycetes; o__Thelephorales
OTU_442	k__Fungi; p__Ascomycota; c__Eurotiomycetes; o__Chaetothyriales; f__Herpotrichiellaceae; g__Phialophora; s__Phialophora cyclaminis
OTU_488	No blast hit
OTU_830	k__Fungi; p__Ascomycota; c__Dothideomycetes; o__Pleosporales; f__Sporormiaceae; g__Westerdykella
OTU_240	k__Fungi; p__Ascomycota; c__Pezizomycetes; o__Pezizales; f__Incertae_sedis_Pezizales
OTU_728	k__Fungi; p__Basidiomycota; c__Agaricomycetes; o__Agaricales; f__Bolbitiaceae; g__Conocybe; s__Conocybe deliquescens
OTU_152	k__Fungi; p__Ascomycota
OTU_870	No blast hit
OTU_203	k__Fungi; p__Ascomycota; c__Sordariomycetes; o__Incertae_sedis_Sordariomycetes; f__Plectosphaerellaceae
OTU_631	k__Fungi; p__Ascomycota; c__Dothideomycetes
OTU_333	k__Fungi; p__Ascomycota; c__Incertae_sedis_Ascomycota; o__Incertae_sedis_Ascomycota; f__Incertae_sedis_Ascomycota
OTU_268	No blast hit
OTU_656	k__Fungi; p__Ascomycota; c__Sordariomycetes; o__Hypocreales; f__Incertae_sedis_Hypocreales; g__Trichothecium; s__Trichothecium crotocinigenum
OTU_368	k__Fungi; p__Ascomycota; c__Sordariomycetes; o__Hypocreales; f__Incertae_sedis_Hypocreales
OTU_364	No blast hit
OTU_700	No blast hit
OTU_286	k__Fungi; p__Ascomycota
OTU_330	k__Fungi; p__Ascomycota; c__Leotiomycetes
OTU_316	k__Fungi; p__Basidiomycota; c__Agaricomycetes; o__Russulales; f__Russulaceae
OTU_332	k__Fungi; p__Ascomycota; c__Leotiomycetes; o__Leotiales; f__Leotiaceae
OTU_593	No blast hit
OTU_573	k__Fungi; p__Ascomycota
OTU_135	No blast hit
OTU_429	k__Fungi; p__Ascomycota; c__Eurotiomycetes; o__Eurotiales; f__Trichocomaceae
OTU_882	k__Fungi; p__Ascomycota; c__Dothideomycetes; o__Capnodiales
OTU_371	No blast hit
OTU_244	No blast hit
OTU_47	k__Fungi; p__Basidiomycota; c__Agaricomycetes
OTU_663	k__Fungi; p__Ascomycota; c__Leotiomycetes; o__Helotiales; f__Incertae_sedis_Helotiales
OTU_374	k__Fungi; p__Ascomycota; c__Saccharomycetes; o__Saccharomycetales; f__Incertae_sedis_Saccharomycetales; g__Candida; s__Candida glabrata
OTU_613	No blast hit
OTU_131	No blast hit
OTU_379	No blast hit
OTU_233	No blast hit
OTU_436	k__Fungi; p__Ascomycota; c__Leotiomycetes; o__Helotiales; f__Incertae_sedis_Helotiales
OTU_598	k__Fungi; p__Ascomycota; c__Dothideomycetes; o__Pleosporales; f__Pleosporaceae; g__Curvularia; s__Curvularia lunata
OTU_408	k__Fungi; p__Ascomycota; c__Leotiomycetes; o__Helotiales; f__Dermateaceae; g__Rhizodermea; s__Rhizodermea veluwensis
OTU_489	k__Fungi; p__Basidiomycota; c__Agaricomycetes; o__Russulales; f__Russulaceae; g__Russula; s__Russula punicea
OTU_658	k__Fungi; p__Basidiomycota; c__Tremellomycetes; o__Cystofilobasidiales; f__Cystofilobasidiaceae; g__Itersonilia; s__Itersonilia perplexans
OTU_738	k__Fungi; p__Ascomycota; c__Dothideomycetes
OTU_266	k__Fungi; p__Ascomycota; c__Incertae_sedis_Ascomycota; o__Incertae_sedis_Ascomycota; f__Incertae_sedis_Ascomycota
OTU_638	No blast hit
OTU_169	k__Fungi; p__Ascomycota; c__Incertae_sedis_Ascomycota; o__Incertae_sedis_Ascomycota; f__Incertae_sedis_Ascomycota; g__Staphylotrichum; s__Staphylotrichum coccosporum
OTU_102	k__Fungi; p__Ascomycota; c__Leotiomycetes; o__Helotiales; f__Vibrisseaceae
OTU_174	k__Fungi; p__Ascomycota
OTU_855	No blast hit
OTU_450	k__Fungi; p__Ascomycota
OTU_164	k__Fungi; p__Ascomycota; c__Sordariomycetes; o__Ophiostomatales; f__Ophiostomataceae
OTU_742	k__Fungi; p__Ascomycota; c__Sordariomycetes; o__Hypocreales
OTU_386	k__Fungi; p__Ascomycota; c__Sordariomycetes; o__Hypocreales; f__Incertae_sedis_Hypocreales; g__Acremonium; s__Acremonium polychromum
OTU_293	k__Fungi; p__Basidiomycota; c__Agaricomycetes; o__Agaricales; f__Agaricaceae
OTU_346	k__Fungi; p__Ascomycota; c__Leotiomycetes; o__Helotiales; f__Incertae_sedis_Helotiales; g__Scytalidium; s__Scytalidium lignicola
OTU_772	No blast hit
OTU_531	k__Fungi; p__Ascomycota; c__Leotiomycetes
OTU_454	k__Fungi; p__Ascomycota
OTU_552	k__Fungi; p__Ascomycota; c__Incertae_sedis_Ascomycota; o__Incertae_sedis_Ascomycota; f__Incertae_sedis_Ascomycota
OTU_854	k__Fungi; p__Ascomycota; c__Eurotiomycetes; o__Arachnomycetales; f__Arachnomycetaceae; g__Arachnomyces; s__Arachnomyces nodosetosus
OTU_412	k__Fungi; p__Zygomycota; c__Incertae_sedis_Zygomycota; o__Mortierellales; f__Mortierellaceae; g__Mortierella; s__Mortierella exigua
OTU_83	No blast hit
OTU_271	k__Fungi
OTU_697	k__Fungi; p__Ascomycota; c__Sordariomycetes; o__Magnaporthales; f__Magnaporthaceae; g__Gaeumannomyces; s__Gaeumannomyces graminis
OTU_160	k__Fungi; p__Ascomycota; c__Saccharomycetes; o__Saccharomycetales; f__Incertae_sedis_Saccharomycetales
OTU_278	k__Fungi; p__Ascomycota
OTU_132	k__Fungi; p__Basidiomycota; c__Agaricomycetes; o__Auriculariales; f__Incertae_sedis_Auriculariales; g__Exidia; s__Exidia saccharina
OTU_462	k__Fungi; p__Ascomycota; c__Sordariomycetes; o__Sordariales; f__Chaetomiaceae; g__Chaetomium; s__Chaetomium piluliferum
OTU_782	k__Fungi; p__Ascomycota; c__Pezizomycetes; o__Pezizales; f__Pyronemataceae
OTU_491	k__Fungi; p__Ascomycota; c__Pezizomycetes; o__Pezizales; f__Helvellaceae
OTU_448	k__Fungi; p__Ascomycota
OTU_850	k__Fungi; p__Basidiomycota; c__Agaricomycetes
OTU_30	k__Fungi; p__Zygomycota; c__Incertae_sedis_Zygomycota; o__Mortierellales; f__Mortierellaceae
OTU_320	No blast hit
OTU_78	k__Fungi; p__Zygomycota; c__Incertae_sedis_Zygomycota; o__Mortierellales; f__Mortierellaceae; g__Mortierella; s__Mortierella alpina
OTU_217	No blast hit
OTU_324	k__Fungi; p__Zygomycota; c__Incertae_sedis_Zygomycota; o__Mortierellales; f__Mortierellaceae
OTU_443	k__Fungi; p__Zygomycota; c__Incertae_sedis_Zygomycota; o__Mortierellales; f__Mortierellaceae
OTU_348	No blast hit
OTU_503	k__Fungi; p__Basidiomycota; c__Agaricomycetes; o__Polyporales; f__Meruliaceae; g__Bjerkandera; s__Bjerkandera adusta
OTU_806	k__Fungi; p__Ascomycota; c__Eurotiomycetes; o__Chaetothyriales
OTU_759	k__Fungi; p__Basidiomycota; c__Agaricomycetes; o__Boletales; f__Coniophoraceae; g__Coniophora; s__Coniophora puteana
OTU_539	k__Fungi; p__Ascomycota; c__Leotiomycetes
OTU_880	k__Fungi; p__Ascomycota; c__Sordariomycetes; o__Hypocreales; f__Hypocreaceae; g__Trichoderma
OTU_641	k__Fungi; p__Ascomycota; c__Leotiomycetes; o__Incertae_sedis_Leotiomycetes; f__Myxotrichaceae; g__Pseudogymnoascus; s__Pseudogymnoascus alpinus
OTU_274	k__Fungi; p__Ascomycota; c__Saccharomycetes; o__Saccharomycetales; f__Pichiaceae; g__Issatchenkia; s__Issatchenkia terricola
OTU_555	k__Fungi; p__Ascomycota; c__Leotiomycetes
OTU_468	k__Fungi; p__Ascomycota; c__Sordariomycetes; o__Incertae_sedis_Sordariomycetes; f__Plectosphaerellaceae
OTU_270	k__Fungi; p__Ascomycota; c__Sordariomycetes; o__Hypocreales; f__Incertae_sedis_Hypocreales
OTU_913	k__Fungi; p__Ascomycota; c__Saccharomycetes; o__Saccharomycetales; f__Incertae_sedis_Saccharomycetales
OTU_909	k__Fungi; p__Basidiomycota; c__Agaricomycetes; o__Agaricales; f__Strophariaceae; g__Hypholoma
OTU_669	k__Fungi; p__Ascomycota; c__Leotiomycetes; o__Helotiales; f__Incertae_sedis_Helotiales
OTU_695	k__Fungi; p__Ascomycota
OTU_137	No blast hit
OTU_940	k__Fungi; p__Basidiomycota; c__Agaricomycetes
OTU_275	k__Fungi; p__Ascomycota
OTU_204	No blast hit
OTU_525	No blast hit
OTU_497	k__Fungi; p__Ascomycota; c__Sordariomycetes; o__Sordariales; f__Lasiosphaeriaceae
OTU_578	k__Fungi; p__Basidiomycota; c__Agaricomycetes; o__Agaricales
OTU_504	k__Fungi; p__Ascomycota; c__Sordariomycetes; o__Hypocreales; f__Nectriaceae; g__Neonectria; s__Neonectria fuckeliana
OTU_512	k__Fungi; p__Ascomycota; c__Sordariomycetes; o__Hypocreales; f__Nectriaceae; g__Fusicolla; s__Fusicolla merismoides
OTU_86	k__Fungi; p__Ascomycota; c__Sordariomycetes
OTU_304	k__Fungi; p__Basidiomycota; c__Agaricomycetes; o__Cantharellales; f__Hydnaceae; g__Sistotrema; s__Sistotrema brinkmannii
OTU_775	k__Fungi; p__Ascomycota; c__Sordariomycetes; o__Hypocreales; f__Cordycipitaceae; g__Cordyceps; s__Cordyceps militaris
OTU_325	k__Fungi; p__Basidiomycota; c__Agaricomycetes; o__Agaricales; f__Mycenaceae
OTU_352	k__Fungi; p__Ascomycota; c__Eurotiomycetes
OTU_351	k__Fungi; p__Ascomycota; c__Sordariomycetes; o__Hypocreales; f__Nectriaceae; g__Thelonectria; s__Thelonectria olida
OTU_848	No blast hit
OTU_43	k__Fungi; p__Ascomycota; c__Sordariomycetes; o__Hypocreales; f__Incertae_sedis_Hypocreales; g__Acremonium; s__Acremonium furcatum
OTU_313	k__Fungi; p__Ascomycota; c__Eurotiomycetes; o__Eurotiales; f__Trichocomaceae; g__Aspergillus; s__Aspergillus penicillioides
OTU_892	No blast hit
OTU_769	k__Fungi; p__Ascomycota; c__Sordariomycetes; o__Microascales; f__Microascaceae; g__Microascus; s__Microascus pyramidus
OTU_529	k__Fungi; p__Basidiomycota; c__Agaricomycetes; o__Agaricales; f__Mycenaceae; g__Mycena; s__Mycena epipterygia
OTU_155	k__Fungi; p__Zygomycota; c__Incertae_sedis_Zygomycota; o__Mucorales; f__Rhizopodaceae; g__Rhizopus; s__Rhizopus arrhizus
OTU_95	k__Fungi; p__Ascomycota; c__Sordariomycetes
OTU_518	k__Fungi; p__Ascomycota; c__Eurotiomycetes; o__Onygenales; f__Onygenaceae; g__Chrysosporium; s__Chrysosporium pseudomerdarium
OTU_460	No blast hit
OTU_310	k__Fungi; p__Ascomycota
OTU_550	k__Fungi; p__Ascomycota; c__Sordariomycetes; o__Hypocreales; f__Nectriaceae
OTU_889	k__Fungi; p__Ascomycota; c__Dothideomycetes; o__Pleosporales
OTU_211	k__Fungi; p__Basidiomycota; c__Microbotryomycetes; o__Sporidiobolales; f__Incertae_sedis_Sporidiobolales; g__Rhodotorula; s__Rhodotorula hylophila
OTU_385	k__Fungi; p__Basidiomycota; c__Wallemiomycetes; o__Wallemiales; f__Wallemiaceae
OTU_929	k__Fungi; p__Ascomycota; c__Dothideomycetes; o__Pleosporales; f__Leptosphaeriaceae
OTU_283	k__Fungi; p__Ascomycota; c__Dothideomycetes
OTU_207	k__Fungi; p__Ascomycota; c__Sordariomycetes
OTU_222	k__Fungi; p__Ascomycota; c__Leotiomycetes; o__Helotiales; f__Incertae_sedis_Helotiales; g__Tetracladium; s__Tetracladium maxilliforme
OTU_419	k__Fungi; p__Basidiomycota; c__Agaricostilbomycetes; o__Agaricostilbales; f__Agaricostilbaceae; g__Sterigmatomyces; s__Sterigmatomyces halophilus
OTU_785	k__Fungi; p__Ascomycota; c__Dothideomycetes
OTU_221	k__Fungi; p__Ascomycota; c__Sordariomycetes; o__Lulworthiales; f__Lulworthiaceae; g__Zalerion; s__Zalerion arboricola
OTU_11	No blast hit
OTU_139	k__Fungi; p__Basidiomycota; c__Agaricomycetes; o__Russulales; f__Russulaceae; g__Lactarius; s__Lactarius serifluus
OTU_158	k__Fungi; p__Ascomycota; c__Sordariomycetes; o__Sordariales; f__Lasiosphaeriaceae; g__Cladorrhinum; s__Cladorrhinum bulbillosum
OTU_925	No blast hit
OTU_639	No blast hit
OTU_194	No blast hit
OTU_805	k__Fungi; p__Ascomycota; c__Leotiomycetes; o__Erysiphales; f__Erysiphaceae; g__Podosphaera
OTU_724	k__Fungi; p__Ascomycota; c__Sordariomycetes; o__Incertae_sedis_Sordariomycetes; f__Plectosphaerellaceae
OTU_498	k__Fungi; p__Basidiomycota; c__Cystobasidiomycetes; o__Incertae_sedis_Cystobasidiomycetes; f__Incertae_sedis_Cystobasidiomycetes; g__Sakaguchia; s__Sakaguchia dacryoidea
OTU_345	k__Fungi; p__Ascomycota; c__Leotiomycetes; o__Helotiales; f__Incertae_sedis_Helotiales
OTU_69	k__Fungi; p__Ascomycota; c__Sordariomycetes; o__Hypocreales; f__Nectriaceae
OTU_464	No blast hit
OTU_402	k__Fungi; p__Zygomycota; c__Incertae_sedis_Zygomycota; o__Mortierellales; f__Mortierellaceae; g__Mortierella; s__Mortierella minutissima
OTU_79	k__Fungi; p__Ascomycota; c__Sordariomycetes; o__Hypocreales
OTU_790	k__Fungi; p__Ascomycota; c__Leotiomycetes; o__Helotiales; f__Vibrisseaceae; g__Phialocephala; s__Phialocephala lagerbergii
OTU_484	k__Fungi; p__Basidiomycota; c__Agaricomycetes; o__Russulales; f__Russulaceae
OTU_827	k__Fungi; p__Basidiomycota
OTU_500	k__Fungi; p__Basidiomycota; c__Agaricomycetes; o__Auriculariales; f__Incertae_sedis_Auriculariales
OTU_528	k__Fungi; p__Ascomycota; c__Dothideomycetes; o__Mytilinidiales; f__Mytilinidiaceae; g__Taeniolella; s__Taeniolella phialosperma
OTU_59	No blast hit
OTU_767	No blast hit
OTU_179	k__Fungi; p__Ascomycota; c__Sordariomycetes; o__Hypocreales; f__Incertae_sedis_Hypocreales
OTU_216	k__Fungi; p__Ascomycota; c__Sordariomycetes; o__Chaetosphaeriales; f__Chaetosphaeriaceae
OTU_477	k__Fungi; p__Ascomycota; c__Sordariomycetes; o__Hypocreales; f__Hypocreaceae; g__Lichenobarya; s__Lichenobarya usneae
OTU_173	k__Fungi; p__Basidiomycota; c__Agaricomycetes; o__Polyporales; f__Meripilaceae; g__Rigidoporus; s__Rigidoporus microporus
OTU_472	k__Fungi; p__Ascomycota; c__Saccharomycetes; o__Saccharomycetales; f__Incertae_sedis_Saccharomycetales; g__Starmerella; s__Starmerella bacillaris
OTU_625	k__Fungi; p__Zygomycota; c__Incertae_sedis_Zygomycota; o__Mortierellales
OTU_343	k__Fungi; p__Ascomycota; c__Eurotiomycetes; o__Eurotiales; f__Trichocomaceae; g__Aspergillus
OTU_917	k__Fungi; p__Ascomycota; c__Sordariomycetes; o__Hypocreales; f__Incertae_sedis_Hypocreales; g__Acremonium; s__Acremonium antarcticum
OTU_584	k__Fungi; p__Ascomycota; c__Dothideomycetes
OTU_842	No blast hit
OTU_916	k__Fungi; p__Ascomycota; c__Incertae_sedis_Ascomycota; o__Incertae_sedis_Ascomycota; f__Pseudeurotiaceae; g__Pseudeurotium; s__Pseudeurotium desertorum
OTU_541	No blast hit
OTU_612	k__Fungi; p__Basidiomycota; c__Exobasidiomycetes; o__Exobasidiales; f__Exobasidiaceae; g__Exobasidium; s__Exobasidium canadense
OTU_899	k__Fungi; p__Ascomycota; c__Eurotiomycetes; o__Eurotiales; f__Trichocomaceae; g__Penicillium; s__Penicillium expansum
OTU_438	k__Fungi; p__Basidiomycota; c__Agaricomycetes; o__Agaricales; f__Psathyrellaceae; g__Psathyrella; s__Psathyrella candolleana
OTU_667	No blast hit
OTU_894	k__Fungi; p__Basidiomycota; c__Agaricomycetes; o__Agaricales; f__Amanitaceae; g__Amanita; s__Amanita altipes
OTU_435	No blast hit
OTU_943	No blast hit
OTU_195	No blast hit
OTU_696	k__Fungi; p__Ascomycota; c__Leotiomycetes; o__Erysiphales; f__Erysiphaceae; g__Phyllactinia; s__Phyllactinia populi
OTU_361	No blast hit
OTU_250	k__Fungi; p__Ascomycota; c__Sordariomycetes
OTU_501	k__Fungi; p__Ascomycota; c__Sordariomycetes; o__Hypocreales; f__Nectriaceae; g__Corallomycetella; s__Corallomycetella elegans
OTU_746	No blast hit
OTU_711	k__Fungi; p__Basidiomycota; c__Agaricomycetes; o__Sebacinales
OTU_276	k__Fungi; p__Ascomycota; c__Saccharomycetes; o__Saccharomycetales; f__Incertae_sedis_Saccharomycetales; g__Candida; s__Candida pseudolambica
OTU_280	k__Fungi; p__Ascomycota
OTU_279	k__Fungi; p__Basidiomycota; c__Agaricomycetes; o__Thelephorales
OTU_420	k__Fungi; p__Ascomycota; c__Pezizomycetes; o__Pezizales
OTU_949	k__Fungi; p__Ascomycota
OTU_261	No blast hit
OTU_872	k__Fungi; p__Ascomycota; c__Incertae_sedis_Ascomycota; o__Incertae_sedis_Ascomycota; f__Incertae_sedis_Ascomycota
OTU_527	No blast hit
OTU_466	k__Fungi; p__Ascomycota; c__Leotiomycetes; o__Incertae_sedis_Leotiomycetes; f__Incertae_sedis_Leotiomycetes; g__Leohumicola; s__Leohumicola minima
OTU_718	k__Fungi; p__Ascomycota; c__Eurotiomycetes; o__Eurotiales; f__Trichocomaceae; g__Talaromyces; s__Talaromyces rugulosus
OTU_390	k__Fungi; p__Ascomycota; c__Dothideomycetes; o__Pleosporales; f__Pleosporaceae; g__Alternaria
OTU_559	k__Fungi; p__Ascomycota; c__Sordariomycetes; o__Sordariales; f__Lasiosphaeriaceae; g__Apodus; s__Apodus oryzae
OTU_228	k__Fungi; p__Ascomycota; c__Sordariomycetes; o__Sordariales; f__Chaetomiaceae
OTU_906	k__Fungi; p__Ascomycota; c__Dothideomycetes; o__Pleosporales
OTU_581	k__Fungi; p__Basidiomycota; c__Agaricomycetes; o__Agaricales; f__Physalacriaceae
OTU_729	k__Fungi; p__Basidiomycota; c__Agaricomycetes; o__Thelephorales; f__Thelephoraceae
OTU_255	k__Fungi; p__Ascomycota
OTU_295	No blast hit
OTU_247	k__Fungi; p__Ascomycota; c__Eurotiomycetes; o__Eurotiales; f__Trichocomaceae; g__Byssochlamys; s__Byssochlamys lagunculariae
OTU_298	No blast hit
OTU_523	No blast hit
OTU_486	No blast hit
OTU_922	k__Fungi; p__Ascomycota; c__Sordariomycetes; o__Hypocreales; f__Nectriaceae
OTU_277	k__Fungi; p__Ascomycota; c__Saccharomycetes; o__Saccharomycetales
OTU_730	No blast hit
OTU_533	k__Fungi; p__Ascomycota
OTU_369	k__Fungi; p__Ascomycota; c__Saccharomycetes; o__Saccharomycetales; f__Incertae_sedis_Saccharomycetales
OTU_328	k__Fungi; p__Ascomycota; c__Leotiomycetes; o__Helotiales
OTU_421	k__Fungi; p__Basidiomycota; c__Agaricomycetes; o__Russulales; f__Russulaceae
OTU_119	k__Fungi; p__Ascomycota; c__Dothideomycetes; o__Pleosporales; f__Pleosporaceae; g__Alternaria; s__Alternaria pluriseptata
OTU_587	No blast hit
OTU_400	k__Fungi; p__Ascomycota; c__Sordariomycetes; o__Hypocreales
OTU_676	No blast hit
OTU_349	k__Fungi; p__Zygomycota; c__Incertae_sedis_Zygomycota; o__Mucorales; f__Mucoraceae; g__Mucor; s__Mucor plumbeus
OTU_394	k__Fungi; p__Chytridiomycota; c__Chytridiomycetes; o__Spizellomycetales; f__Spizellomycetaceae; g__Spizellomyces; s__Spizellomyces dolichospermus
OTU_98	No blast hit
OTU_680	No blast hit
OTU_39	No blast hit
OTU_585	No blast hit
OTU_815	k__Fungi; p__Ascomycota; c__Sordariomycetes; o__Microascales; f__Microascaceae
OTU_455	No blast hit
OTU_522	k__Fungi; p__Ascomycota; c__Incertae_sedis_Ascomycota; o__Incertae_sedis_Ascomycota; f__Incertae_sedis_Ascomycota
OTU_824	k__Fungi; p__Ascomycota; c__Dothideomycetes; o__Pleosporales; f__Massarinaceae
OTU_891	k__Fungi; p__Ascomycota; c__Saccharomycetes; o__Saccharomycetales; f__Incertae_sedis_Saccharomycetales; g__Candida
OTU_439	k__Fungi; p__Ascomycota; c__Eurotiomycetes; o__Verrucariales; f__Verrucariaceae
OTU_926	k__Fungi; p__Basidiomycota; c__Agaricomycetes; o__Agaricales; f__Inocybaceae
OTU_259	No blast hit
OTU_398	No blast hit
OTU_609	k__Fungi; p__Ascomycota; c__Eurotiomycetes
OTU_554	No blast hit
OTU_592	k__Fungi; p__Ascomycota
OTU_403	k__Fungi; p__Basidiomycota; c__Agaricomycetes; o__Agaricales; f__Mycenaceae; g__Mycena
OTU_933	k__Fungi; p__Basidiomycota; c__Agaricomycetes; o__Cantharellales; f__Clavulinaceae
OTU_32	k__Fungi; p__Ascomycota; c__Sordariomycetes; o__Incertae_sedis_Sordariomycetes; f__Incertae_sedis_Sordariomycetes; g__Myrmecridium; s__Myrmecridium schulzeri
OTU_401	k__Fungi; p__Ascomycota; c__Eurotiomycetes
OTU_388	No blast hit
OTU_722	k__Fungi; p__Ascomycota; c__Sordariomycetes; o__Hypocreales; f__Ophiocordycipitaceae
OTU_905	k__Fungi; p__Ascomycota
OTU_397	k__Fungi; p__Ascomycota
OTU_739	k__Fungi; p__Basidiomycota; c__Agaricomycetes; o__Cantharellales; f__Ceratobasidiaceae; g__Thanatephorus; s__Thanatephorus cucumeris
OTU_253	No blast hit
OTU_149	k__Fungi; p__Ascomycota; c__Incertae_sedis_Ascomycota; o__Incertae_sedis_Ascomycota; f__Pseudeurotiaceae; g__Pseudeurotium
OTU_930	k__Fungi; p__Ascomycota; c__Leotiomycetes
OTU_199	k__Fungi; p__Ascomycota; c__Saccharomycetes; o__Saccharomycetales; f__Pichiaceae; g__Pichia; s__Pichia manshurica
OTU_41	k__Fungi; p__Ascomycota; c__Sordariomycetes; o__Microascales; f__Ceratocystidaceae
OTU_657	k__Fungi; p__Ascomycota; c__Eurotiomycetes; o__Eurotiales; f__Trichocomaceae; g__Penicillium; s__Penicillium parvulum
OTU_778	No blast hit
OTU_562	k__Fungi; p__Ascomycota; c__Sordariomycetes; o__Sordariales
OTU_453	No blast hit
OTU_885	No blast hit
