# Supplementary material for: Core Mycobiome and Their Ecological Relevance in the Gut of Five Ips Bark Beetles (Coleoptera: Curculionidae: Scolytinae)
Source: Front Microbiol. 2020 Sep 3;11:568853. doi: 10.3389/fmicb.2020.568853 (PMC7496905; doi:10.3389/fmicb.2020.568853)
Supplement: Supplementary file 6 [file Table_6.XLS]

## Sheet: SX_IAC_common
OTU_471	k__Fungi; p__Basidiomycota; c__Atractiellomycetes
OTU_33	k__Fungi; p__Ascomycota; c__Eurotiomycetes; o__Eurotiales; f__Trichocomaceae; g__Penicillium
OTU_10	k__Fungi; p__Ascomycota; c__Saccharomycetes; o__Saccharomycetales; f__Incertae_sedis_Saccharomycetales; g__Cyberlindnera; s__Cyberlindnera mississippiensis
OTU_20	k__Fungi; p__Ascomycota; c__Saccharomycetes; o__Saccharomycetales; f__Saccharomycetaceae; g__Kuraishia; s__Kuraishia capsulata
OTU_574	k__Fungi; p__Ascomycota; c__Saccharomycetes; o__Saccharomycetales; f__Pichiaceae
OTU_145	k__Fungi; p__Ascomycota; c__Sordariomycetes; o__Hypocreales; f__Nectriaceae; g__Fusarium; s__Fusarium solani
OTU_58	k__Fungi; p__Basidiomycota; c__Tremellomycetes; o__Tremellales; f__Incertae_sedis_Tremellales; g__Cryptococcus
OTU_392	No blast hit
OTU_8	k__Fungi; p__Ascomycota; c__Saccharomycetes; o__Saccharomycetales; f__Trichomonascaceae; g__Blastobotrys; s__Blastobotrys proliferans
OTU_82	k__Fungi; p__Ascomycota; c__Sordariomycetes; o__Hypocreales; f__Hypocreaceae; g__Trichoderma
OTU_65	k__Fungi; p__Basidiomycota; c__Microbotryomycetes; o__Sporidiobolales; f__Incertae_sedis_Sporidiobolales; g__Rhodotorula; s__Rhodotorula hylophila
OTU_77	k__Fungi; p__Ascomycota; c__Sordariomycetes; o__Incertae_sedis_Sordariomycetes; f__Incertae_sedis_Sordariomycetes
OTU_185	k__Fungi; p__Basidiomycota; c__Incertae_sedis_Basidiomycota; o__Incertae_sedis_Basidiomycota; f__Incertae_sedis_Basidiomycota
OTU_187	k__Fungi; p__Ascomycota; c__Leotiomycetes; o__Helotiales; f__Dermateaceae; g__Pezicula; s__Pezicula eucrita
OTU_556	k__Fungi; p__Ascomycota; c__Saccharomycetes; o__Saccharomycetales; f__Incertae_sedis_Saccharomycetales; g__Candida; s__Candida tropicalis
OTU_49	k__Fungi; p__Ascomycota; c__Saccharomycetes; o__Saccharomycetales; f__Pichiaceae; g__Ogataea; s__Ogataea neopini
OTU_28	k__Fungi; p__Ascomycota; c__Saccharomycetes; o__Saccharomycetales; f__Pichiaceae; g__Yamadazyma; s__Yamadazyma mexicana
OTU_60	k__Fungi; p__Ascomycota; c__Sordariomycetes; o__Microascales; f__Ceratocystidaceae; g__Ceratocystis
OTU_37	k__Fungi; p__Ascomycota; c__Saccharomycetes; o__Saccharomycetales; f__Incertae_sedis_Saccharomycetales; g__Candida; s__Candida tenuis
OTU_558	k__Fungi; p__Ascomycota; c__Sordariomycetes; o__Hypocreales; f__Cordycipitaceae; g__Beauveria
OTU_44	k__Fungi; p__Ascomycota; c__Eurotiomycetes; o__Eurotiales; f__Trichocomaceae; g__Penicillium
OTU_366	k__Fungi; p__Ascomycota; c__Dothideomycetes; o__Pleosporales; f__Pleosporaceae; g__Alternaria; s__Alternaria pluriseptata
OTU_25	k__Fungi; p__Ascomycota; c__Sordariomycetes; o__Ophiostomatales; f__Ophiostomataceae
OTU_40	k__Fungi; p__Ascomycota; c__Saccharomycetes; o__Saccharomycetales; f__Lipomycetaceae
OTU_291	k__Fungi
OTU_89	k__Fungi; p__Basidiomycota
OTU_273	k__Fungi
OTU_170	k__Fungi; p__Ascomycota; c__Eurotiomycetes; o__Eurotiales; f__Trichocomaceae; g__Penicillium; s__Penicillium brevicompactum
OTU_46	k__Fungi; p__Ascomycota; c__Eurotiomycetes; o__Eurotiales; f__Trichocomaceae; g__Penicillium
OTU_42	k__Fungi; p__Ascomycota; c__Sordariomycetes; o__Ophiostomatales; f__Ophiostomataceae; g__Ophiostoma; s__Ophiostoma nigrocarpum
OTU_286	k__Fungi; p__Ascomycota
OTU_70	k__Fungi; p__Ascomycota; c__Saccharomycetes; o__Saccharomycetales; f__Saccharomycopsidaceae; g__Saccharomycopsis; s__Saccharomycopsis lassenensis
OTU_15	k__Fungi; p__Ascomycota; c__Eurotiomycetes; o__Eurotiales; f__Trichocomaceae; g__Talaromyces; s__Talaromyces rugulosus
OTU_243	k__Fungi; p__Ascomycota; c__Sordariomycetes
OTU_55	k__Fungi; p__Ascomycota; c__Leotiomycetes; o__Incertae_sedis_Leotiomycetes
OTU_282	k__Fungi; p__Basidiomycota; c__Tremellomycetes; o__Tremellales; f__Incertae_sedis_Tremellales
OTU_110	k__Fungi; p__Ascomycota; c__Saccharomycetes
OTU_13	No blast hit
OTU_71	No blast hit
OTU_212	k__Fungi; p__Zygomycota; c__Incertae_sedis_Zygomycota; o__Mortierellales; f__Mortierellaceae; g__Mortierella; s__Mortierella humilis
OTU_104	k__Fungi; p__Ascomycota; c__Saccharomycetes; o__Saccharomycetales; f__Incertae_sedis_Saccharomycetales; g__Candida; s__Candida arabinofermentans
OTU_93	k__Fungi; p__Ascomycota; c__Sordariomycetes; o__Ophiostomatales; f__Ophiostomataceae; g__Ceratocystiopsis; s__Ceratocystiopsis minuta
OTU_38	k__Fungi; p__Ascomycota; c__Eurotiomycetes; o__Eurotiales; f__Trichocomaceae; g__Penicillium
OTU_9	k__Fungi; p__Ascomycota; c__Saccharomycetes; o__Saccharomycetales; f__Saccharomycetaceae; g__Kuraishia; s__Kuraishia capsulata
OTU_112	k__Fungi; p__Ascomycota
OTU_5	k__Fungi; p__Ascomycota; c__Saccharomycetes; o__Saccharomycetales; f__Pichiaceae; g__Yamadazyma; s__Yamadazyma scolyti
OTU_63	k__Fungi; p__Ascomycota; c__Sordariomycetes; o__Ophiostomatales; f__Ophiostomataceae; g__Ophiostoma; s__Ophiostoma bicolor
OTU_76	k__Fungi; p__Ascomycota; c__Sordariomycetes; o__Hypocreales; f__Hypocreaceae; g__Trichoderma
OTU_22	k__Fungi; p__Ascomycota; c__Saccharomycetes; o__Saccharomycetales; f__Saccharomycetaceae
OTU_7	k__Fungi; p__Ascomycota; c__Saccharomycetes; o__Saccharomycetales
OTU_198	k__Fungi; p__Ascomycota; c__Saccharomycetes; o__Saccharomycetales; f__Pichiaceae; g__Ogataea; s__Ogataea cecidiorum
OTU_162	k__Fungi; p__Basidiomycota
OTU_733	k__Fungi; p__Ascomycota; c__Leotiomycetes; o__Incertae_sedis_Leotiomycetes
OTU_180	k__Fungi; p__Ascomycota; c__Sordariomycetes; o__Hypocreales; f__Nectriaceae
OTU_35	k__Fungi; p__Ascomycota; c__Dothideomycetes; o__Capnodiales; f__Davidiellaceae; g__Cladosporium
OTU_130	k__Fungi; p__Basidiomycota; c__Tremellomycetes; o__Tremellales; f__Incertae_sedis_Tremellales; g__Cuniculitrema; s__Cuniculitrema polymorpha
OTU_115	k__Fungi; p__Basidiomycota; c__Incertae_sedis_Basidiomycota; o__Malasseziales; f__Malasseziaceae; g__Malassezia
OTU_72	k__Fungi
OTU_96	k__Fungi; p__Ascomycota; c__Sordariomycetes; o__Hypocreales; f__Incertae_sedis_Hypocreales; g__Ilyonectria; s__Ilyonectria crassa
OTU_18	k__Fungi; p__Ascomycota; c__Sordariomycetes; o__Microascales; f__Microascaceae
OTU_373	k__Fungi; p__Ascomycota; c__Eurotiomycetes; o__Eurotiales; f__Trichocomaceae; g__Penicillium; s__Penicillium lenticrescens
OTU_16	k__Fungi; p__Ascomycota; c__Sordariomycetes; o__Hypocreales; f__Nectriaceae; g__Fusarium; s__Fusarium oxysporum
OTU_166	k__Fungi; p__Basidiomycota; c__Incertae_sedis_Basidiomycota
OTU_140	k__Fungi; p__Ascomycota; c__Dothideomycetes; o__Dothideales; f__Dothioraceae; g__Aureobasidium; s__Aureobasidium pullulans
OTU_2	k__Fungi; p__Ascomycota; c__Saccharomycetes; o__Saccharomycetales; f__Incertae_sedis_Saccharomycetales; g__Cyberlindnera; s__Cyberlindnera amylophila
OTU_218	k__Fungi; p__Ascomycota; c__Eurotiomycetes; o__Eurotiales; f__Trichocomaceae; g__Talaromyces
OTU_390	k__Fungi; p__Ascomycota; c__Dothideomycetes; o__Pleosporales; f__Pleosporaceae; g__Alternaria
OTU_214	k__Fungi; p__Ascomycota; c__Sordariomycetes; o__Ophiostomatales; f__Ophiostomataceae
OTU_24	k__Fungi; p__Ascomycota; c__Saccharomycetes
OTU_99	k__Fungi; p__Zygomycota; c__Incertae_sedis_Zygomycota; o__Mortierellales; f__Mortierellaceae; g__Mortierella; s__Mortierella elongata
OTU_19	k__Fungi; p__Ascomycota; c__Saccharomycetes; o__Saccharomycetales; f__Incertae_sedis_Saccharomycetales
OTU_277	k__Fungi; p__Ascomycota; c__Saccharomycetes; o__Saccharomycetales
OTU_73	k__Fungi; p__Ascomycota; c__Sordariomycetes; o__Hypocreales; f__Nectriaceae; g__Fusarium; s__Fusarium solani
OTU_34	No blast hit
OTU_61	k__Fungi; p__Ascomycota; c__Eurotiomycetes; o__Eurotiales; f__Trichocomaceae; g__Talaromyces; s__Talaromyces variabilis
OTU_50	k__Fungi; p__Basidiomycota; c__Microbotryomycetes; o__Sporidiobolales; f__Incertae_sedis_Sporidiobolales; g__Rhodotorula; s__Rhodotorula hylophila
OTU_84	k__Fungi; p__Ascomycota; c__Sordariomycetes; o__Microascales; f__Ceratocystidaceae; g__Ceratocystis; s__Ceratocystis ips
OTU_54	k__Fungi; p__Ascomycota; c__Eurotiomycetes; o__Eurotiales; f__Trichocomaceae; g__Penicillium; s__Penicillium angulare
OTU_397	k__Fungi; p__Ascomycota
OTU_14	k__Fungi; p__Ascomycota; c__Sordariomycetes; o__Hypocreales
OTU_562	k__Fungi; p__Ascomycota; c__Sordariomycetes; o__Sordariales

## Sheet: SX_unique_otu
OTU_483	k__Fungi; p__Ascomycota; c__Eurotiomycetes; o__Eurotiales; f__Trichocomaceae; g__Penicillium; s__Penicillium simplicissimum
OTU_534	No blast hit
OTU_795	k__Fungi; p__Zygomycota; c__Incertae_sedis_Zygomycota; o__Mortierellales; f__Mortierellaceae; g__Mortierella; s__Mortierella chlamydospora
OTU_411	k__Fungi; p__Zygomycota; c__Incertae_sedis_Zygomycota; o__Mucorales; f__Cunninghamellaceae; g__Absidia; s__Absidia glauca
OTU_396	No blast hit
OTU_662	k__Fungi; p__Basidiomycota; c__Agaricomycetes; o__Agaricales; f__Hygrophoraceae; g__Gliophorus; s__Gliophorus laetus
OTU_190	No blast hit
OTU_590	No blast hit
OTU_151	k__Fungi; p__Ascomycota; c__Dothideomycetes; o__Hysteriales; f__Gloniaceae
OTU_502	k__Fungi; p__Ascomycota; c__Eurotiomycetes; o__Eurotiales; f__Trichocomaceae; g__Aspergillus; s__Aspergillus penicillioides
OTU_611	k__Fungi; p__Ascomycota; c__Leotiomycetes; o__Rhytismatales
OTU_721	k__Fungi; p__Basidiomycota; c__Agaricomycetes
OTU_125	k__Fungi; p__Ascomycota; c__Sordariomycetes; o__Hypocreales; f__Nectriaceae; g__Fusarium
OTU_816	No blast hit
OTU_732	k__Fungi; p__Ascomycota; c__Dothideomycetes; o__Pleosporales; f__Incertae_sedis_Pleosporales
OTU_26	k__Fungi; p__Ascomycota; c__Eurotiomycetes; o__Eurotiales; f__Trichocomaceae; g__Penicillium
OTU_111	No blast hit
OTU_896	k__Fungi; p__Basidiomycota; c__Exobasidiomycetes
OTU_192	k__Fungi; p__Ascomycota; c__Sordariomycetes; o__Ophiostomatales; f__Ophiostomataceae; g__Ophiostoma; s__Ophiostoma penicillatum
OTU_890	k__Fungi; p__Ascomycota; c__Saccharomycetes; o__Saccharomycetales
OTU_121	No blast hit
OTU_260	No blast hit
OTU_413	No blast hit
OTU_285	k__Fungi; p__Ascomycota; c__Leotiomycetes; o__Helotiales; f__Hyaloscyphaceae; g__Bryoglossum; s__Bryoglossum gracile
OTU_671	k__Fungi; p__Ascomycota
OTU_481	k__Fungi; p__Ascomycota; c__Incertae_sedis_Ascomycota; o__Incertae_sedis_Ascomycota; f__Incertae_sedis_Ascomycota
OTU_136	k__Fungi; p__Ascomycota
OTU_288	No blast hit
OTU_871	No blast hit
OTU_608	k__Fungi; p__Ascomycota
OTU_289	k__Fungi; p__Basidiomycota; c__Microbotryomycetes; o__Sporidiobolales; f__Incertae_sedis_Sporidiobolales; g__Sporobolomyces; s__Sporobolomyces roseus
OTU_605	k__Fungi; p__Ascomycota; c__Eurotiomycetes; o__Eurotiales; f__Trichocomaceae; g__Penicillium; s__Penicillium salmoniflumine
OTU_262	k__Fungi; p__Ascomycota; c__Saccharomycetes; o__Saccharomycetales; f__Incertae_sedis_Saccharomycetales; g__Candida; s__Candida parapsilosis
OTU_683	No blast hit
OTU_510	k__Fungi; p__Ascomycota; c__Sordariomycetes; o__Hypocreales; f__Incertae_sedis_Hypocreales; g__Sarocladium; s__Sarocladium strictum
OTU_384	k__Fungi; p__Ascomycota; c__Sordariomycetes; o__Hypocreales; f__Nectriaceae; g__Pseudocosmospora; s__Pseudocosmospora vilior
OTU_801	No blast hit
OTU_154	No blast hit
OTU_368	k__Fungi; p__Ascomycota; c__Sordariomycetes; o__Hypocreales; f__Incertae_sedis_Hypocreales
OTU_418	k__Fungi; p__Basidiomycota; c__Tremellomycetes; o__Tremellales; f__Incertae_sedis_Tremellales
OTU_690	k__Fungi; p__Ascomycota; c__Saccharomycetes; o__Saccharomycetales; f__Incertae_sedis_Saccharomycetales
OTU_302	k__Fungi; p__Ascomycota; c__Saccharomycetes; o__Saccharomycetales; f__Trichomonascaceae
OTU_31	No blast hit
OTU_157	k__Fungi; p__Ascomycota; c__Leotiomycetes; o__Incertae_sedis_Leotiomycetes; f__Myxotrichaceae; g__Oidiodendron
OTU_610	k__Fungi; p__Ascomycota; c__Leotiomycetes; o__Helotiales; f__Dermateaceae
OTU_936	No blast hit
OTU_429	k__Fungi; p__Ascomycota; c__Eurotiomycetes; o__Eurotiales; f__Trichocomaceae
OTU_1	No blast hit
OTU_156	k__Fungi; p__Ascomycota; c__Sordariomycetes; o__Ophiostomatales; f__Ophiostomataceae
OTU_68	k__Fungi; p__Ascomycota; c__Eurotiomycetes
OTU_269	k__Fungi; p__Ascomycota
OTU_802	No blast hit
OTU_678	k__Fungi; p__Ascomycota; c__Sordariomycetes; o__Microascales; f__Ceratocystidaceae
OTU_197	k__Fungi; p__Basidiomycota; c__Agaricomycetes; o__Agaricales; f__Clavariaceae; g__Clavulinopsis; s__Clavulinopsis laeticolor
OTU_841	No blast hit
OTU_248	No blast hit
OTU_386	k__Fungi; p__Ascomycota; c__Sordariomycetes; o__Hypocreales; f__Incertae_sedis_Hypocreales; g__Acremonium; s__Acremonium polychromum
OTU_94	No blast hit
OTU_714	No blast hit
OTU_751	k__Fungi; p__Basidiomycota; c__Tremellomycetes; o__Tremellales; f__Incertae_sedis_Tremellales; g__Cryptococcus; s__Cryptococcus wieringae
OTU_725	No blast hit
OTU_645	k__Fungi; p__Ascomycota; c__Sordariomycetes; o__Hypocreales; f__Clavicipitaceae
OTU_684	k__Fungi; p__Ascomycota; c__Sordariomycetes; o__Hypocreales; f__Cordycipitaceae; g__Lecanicillium; s__Lecanicillium psalliotae
OTU_97	No blast hit
OTU_372	No blast hit
OTU_777	k__Fungi; p__Ascomycota; c__Sordariomycetes; o__Hypocreales; f__Bionectriaceae
OTU_105	k__Fungi; p__Ascomycota; c__Dothideomycetes; o__Capnodiales; f__Incertae_sedis_Capnodiales
OTU_107	k__Fungi; p__Ascomycota; c__Eurotiomycetes
OTU_566	No blast hit
OTU_304	k__Fungi; p__Basidiomycota; c__Agaricomycetes; o__Cantharellales; f__Hydnaceae; g__Sistotrema; s__Sistotrema brinkmannii
OTU_223	k__Fungi; p__Ascomycota; c__Eurotiomycetes; o__Chaetothyriales; f__Herpotrichiellaceae
OTU_181	k__Fungi; p__Basidiomycota; c__Atractiellomycetes
OTU_352	k__Fungi; p__Ascomycota; c__Eurotiomycetes
OTU_589	No blast hit
OTU_45	k__Fungi; p__Ascomycota; c__Saccharomycetes; o__Saccharomycetales; f__Incertae_sedis_Saccharomycetales; g__Peterozyma; s__Peterozyma xylosa
OTU_64	k__Fungi; p__Ascomycota; c__Lecanoromycetes; o__Umbilicariales; f__Ophioparmaceae; g__Hypocenomyce; s__Hypocenomyce scalaris
OTU_405	k__Fungi; p__Ascomycota; c__Sordariomycetes; o__Ophiostomatales; f__Ophiostomataceae
OTU_245	k__Fungi; p__Ascomycota; c__Eurotiomycetes; o__Chaetothyriales; f__Incertae_sedis_Chaetothyriales
OTU_688	k__Fungi; p__Ascomycota
OTU_744	k__Fungi; p__Basidiomycota; c__Agaricomycetes
OTU_196	k__Fungi; p__Ascomycota; c__Sordariomycetes; o__Ophiostomatales; f__Ophiostomataceae; g__Ophiostoma; s__Ophiostoma saponiodorum
OTU_774	k__Fungi; p__Ascomycota; c__Saccharomycetes; o__Saccharomycetales; f__Incertae_sedis_Saccharomycetales; g__Cyberlindnera; s__Cyberlindnera amylophila
OTU_705	No blast hit
OTU_306	k__Fungi; p__Ascomycota; c__Leotiomycetes; o__Rhytismatales; f__Rhytismataceae; g__Therrya; s__Therrya fuckelii
OTU_835	No blast hit
OTU_543	k__Fungi; p__Ascomycota; c__Sordariomycetes; o__Hypocreales; f__Nectriaceae; g__Penicillifer; s__Penicillifer diparietisporus
OTU_303	No blast hit
OTU_622	k__Fungi; p__Ascomycota
OTU_580	No blast hit
OTU_317	k__Fungi; p__Ascomycota; c__Leotiomycetes
OTU_175	No blast hit
OTU_758	k__Fungi; p__Ascomycota; c__Eurotiomycetes; o__Eurotiales; f__Trichocomaceae; g__Talaromyces; s__Talaromyces minioluteus
OTU_258	k__Fungi; p__Ascomycota
OTU_356	No blast hit
OTU_479	k__Fungi; p__Ascomycota; c__Eurotiomycetes; o__Eurotiales; f__Trichocomaceae; g__Aspergillus; s__Aspergillus penicillioides
OTU_402	k__Fungi; p__Zygomycota; c__Incertae_sedis_Zygomycota; o__Mortierellales; f__Mortierellaceae; g__Mortierella; s__Mortierella minutissima
OTU_375	k__Fungi; p__Ascomycota; c__Leotiomycetes; o__Helotiales; f__Helotiaceae
OTU_235	k__Fungi; p__Ascomycota; c__Sordariomycetes
OTU_829	No blast hit
OTU_56	k__Fungi; p__Ascomycota; c__Saccharomycetes; o__Saccharomycetales; f__Incertae_sedis_Saccharomycetales
OTU_932	No blast hit
OTU_205	No blast hit
OTU_305	k__Fungi; p__Ascomycota
OTU_53	k__Fungi; p__Ascomycota; c__Sordariomycetes; o__Hypocreales; f__Cordycipitaceae
OTU_607	k__Fungi; p__Ascomycota; c__Sordariomycetes; o__Hypocreales; f__Incertae_sedis_Hypocreales; g__Geosmithia; s__Geosmithia flava
OTU_177	k__Fungi; p__Ascomycota; c__Eurotiomycetes; o__Eurotiales; f__Trichocomaceae; g__Penicillium; s__Penicillium daejeonium
OTU_81	k__Fungi; p__Basidiomycota; c__Agaricomycetes; o__Agaricales; f__Pleurotaceae; g__Nematoctonus; s__Nematoctonus robustus
OTU_446	k__Fungi; p__Basidiomycota; c__Agaricomycetes; o__Sebacinales; f__Sebacinales Group B; g__Piriformospora; s__Piriformospora indica
OTU_257	No blast hit
OTU_57	k__Fungi; p__Ascomycota; c__Eurotiomycetes; o__Eurotiales; f__Trichocomaceae; g__Penicillium; s__Penicillium dierckxii
OTU_88	No blast hit
OTU_445	k__Fungi; p__Chytridiomycota; c__Chytridiomycetes; o__Spizellomycetales
OTU_118	No blast hit
OTU_699	k__Fungi; p__Basidiomycota
OTU_906	k__Fungi; p__Ascomycota; c__Dothideomycetes; o__Pleosporales
OTU_857	k__Fungi; p__Basidiomycota; c__Agaricomycetes
OTU_441	k__Fungi; p__Ascomycota; c__Leotiomycetes; o__Incertae_sedis_Leotiomycetes; f__Incertae_sedis_Leotiomycetes
OTU_247	k__Fungi; p__Ascomycota; c__Eurotiomycetes; o__Eurotiales; f__Trichocomaceae; g__Byssochlamys; s__Byssochlamys lagunculariae
OTU_127	k__Fungi; p__Ascomycota; c__Eurotiomycetes
OTU_116	No blast hit
OTU_618	k__Fungi; p__Ascomycota
OTU_224	k__Fungi; p__Basidiomycota; c__Tremellomycetes; o__Tremellales; f__Incertae_sedis_Tremellales; g__Cryptococcus; s__Cryptococcus podzolicus
OTU_452	k__Fungi; p__Ascomycota
OTU_391	k__Fungi; p__Ascomycota; c__Incertae_sedis_Ascomycota; o__Incertae_sedis_Ascomycota; f__Incertae_sedis_Ascomycota; g__Staphylotrichum; s__Staphylotrichum boninense
OTU_676	No blast hit
OTU_349	k__Fungi; p__Zygomycota; c__Incertae_sedis_Zygomycota; o__Mucorales; f__Mucoraceae; g__Mucor; s__Mucor plumbeus
OTU_98	No blast hit
OTU_747	k__Fungi; p__Ascomycota; c__Orbiliomycetes; o__Orbiliales; f__Orbiliaceae; g__Arthrobotrys; s__Arthrobotrys amerospora
OTU_519	No blast hit
OTU_609	k__Fungi; p__Ascomycota; c__Eurotiomycetes
OTU_67	No blast hit
OTU_839	No blast hit
OTU_267	No blast hit
OTU_3	k__Fungi; p__Ascomycota; c__Saccharomycetes; o__Saccharomycetales; f__Pichiaceae; g__Nakazawaea
OTU_80	k__Fungi; p__Basidiomycota; c__Agaricomycetes
OTU_265	No blast hit
OTU_318	k__Fungi; p__Ascomycota; c__Orbiliomycetes; o__Orbiliales; f__Orbiliaceae
OTU_353	No blast hit
OTU_6	k__Fungi; p__Ascomycota; c__Sordariomycetes
OTU_114	k__Fungi; p__Ascomycota; c__Eurotiomycetes; o__Eurotiales; f__Trichocomaceae; g__Penicillium; s__Penicillium catenatum
OTU_225	k__Fungi; p__Ascomycota; c__Leotiomycetes; o__Incertae_sedis_Leotiomycetes; f__Incertae_sedis_Leotiomycetes
OTU_407	No blast hit

## Sheet: IAC_unique_otu
OTU_146	k__Fungi; p__Ascomycota; c__Sordariomycetes; o__Coniochaetales; f__Coniochaetaceae
OTU_342	k__Fungi; p__Ascomycota; c__Eurotiomycetes; o__Eurotiales; f__Trichocomaceae; g__Aspergillus
OTU_134	k__Fungi; p__Ascomycota; c__Sordariomycetes; o__Microascales; f__Ceratocystidaceae; g__Ceratocystis; s__Ceratocystis minor
OTU_482	k__Fungi; p__Ascomycota
OTU_148	k__Fungi; p__Ascomycota
OTU_723	No blast hit
OTU_113	k__Fungi; p__Ascomycota
OTU_636	No blast hit
OTU_201	k__Fungi; p__Ascomycota; c__Sordariomycetes; o__Xylariales; f__Xylariaceae
OTU_23	k__Fungi; p__Ascomycota; c__Sordariomycetes; o__Incertae_sedis_Sordariomycetes; f__Plectosphaerellaceae
OTU_206	k__Fungi; p__Basidiomycota; c__Agaricomycetes; o__Cantharellales; f__Ceratobasidiaceae
OTU_547	k__Fungi; p__Ascomycota; c__Eurotiomycetes; o__Chaetothyriales; f__Herpotrichiellaceae
OTU_358	No blast hit
OTU_122	k__Fungi; p__Ascomycota
OTU_551	k__Fungi; p__Ascomycota; c__Sordariomycetes; o__Chaetosphaeriales; f__Chaetosphaeriaceae
OTU_632	No blast hit
OTU_575	k__Fungi; p__Ascomycota; c__Pezizomycetes; o__Pezizales; f__Sarcosomataceae; g__Pseudoplectania; s__Pseudoplectania episphagnum
OTU_623	k__Fungi; p__Ascomycota
OTU_336	k__Fungi; p__Ascomycota; c__Sordariomycetes; o__Sordariales; f__Lasiosphaeriaceae; g__Cercophora; s__Cercophora coprophila
OTU_339	No blast hit
OTU_109	k__Fungi; p__Ascomycota; c__Sordariomycetes
OTU_579	k__Fungi; p__Ascomycota; c__Saccharomycetes; o__Saccharomycetales; f__Incertae_sedis_Saccharomycetales; g__Candida; s__Candida nitratophila
OTU_52	k__Fungi; p__Ascomycota; c__Sordariomycetes; o__Microascales; f__Ceratocystidaceae; g__Ceratocystis; s__Ceratocystis paradoxa
OTU_193	No blast hit
OTU_220	k__Fungi; p__Ascomycota; c__Sordariomycetes; o__Ophiostomatales; f__Ophiostomataceae; g__Ophiostoma; s__Ophiostoma angusticollis
OTU_535	No blast hit
OTU_784	k__Fungi; p__Ascomycota; c__Lecanoromycetes; o__Ostropales; f__Stictidaceae
OTU_208	k__Fungi; p__Ascomycota; c__Leotiomycetes; o__Incertae_sedis_Leotiomycetes; f__Myxotrichaceae; g__Oidiodendron
OTU_752	k__Fungi; p__Ascomycota; c__Orbiliomycetes; o__Orbiliales; f__Orbiliaceae; g__Orbilia; s__Orbilia auricolor
OTU_21	No blast hit
OTU_90	No blast hit
OTU_168	k__Fungi; p__Ascomycota; c__Saccharomycetes; o__Saccharomycetales; f__Lipomycetaceae; g__Lipomyces; s__Lipomyces japonicus
OTU_879	k__Fungi; p__Ascomycota; c__Sordariomycetes; o__Hypocreales; f__Incertae_sedis_Hypocreales; g__Myrothecium; s__Myrothecium leucotrichum
OTU_603	k__Fungi; p__Ascomycota; c__Leotiomycetes; o__Helotiales; f__Incertae_sedis_Helotiales
OTU_814	k__Fungi; p__Ascomycota
OTU_495	k__Fungi; p__Ascomycota; c__Sordariomycetes; o__Hypocreales
OTU_242	k__Fungi; p__Basidiomycota; c__Agaricomycetes; o__Agaricales; f__Psathyrellaceae
OTU_868	k__Fungi; p__Ascomycota; c__Sordariomycetes; o__Coniochaetales; f__Coniochaetaceae
OTU_100	k__Fungi; p__Ascomycota; c__Eurotiomycetes; o__Eurotiales; f__Trichocomaceae; g__Penicillium; s__Penicillium phoeniceum
OTU_389	k__Fungi; p__Basidiomycota; c__Agaricomycetes; o__Agaricales
OTU_561	k__Fungi; p__Ascomycota; c__Sordariomycetes; o__Sordariales; f__Lasiosphaeriaceae
OTU_706	k__Fungi; p__Ascomycota; c__Sordariomycetes; o__Microascales; f__Ceratocystidaceae
OTU_27	k__Fungi; p__Basidiomycota; c__Agaricomycetes; o__Russulales; f__Peniophoraceae
OTU_103	k__Fungi; p__Ascomycota; c__Eurotiomycetes; o__Eurotiales; f__Trichocomaceae
OTU_897	k__Fungi; p__Basidiomycota; c__Agaricomycetes; o__Polyporales; f__Ganodermataceae; g__Ganoderma
OTU_167	k__Fungi; p__Basidiomycota; c__Agaricomycetes; o__Agaricales
OTU_874	k__Fungi; p__Ascomycota; c__Lecanoromycetes; o__Lecanorales; f__Ramalinaceae; g__Japewia; s__Japewia subaurifera
OTU_108	k__Fungi; p__Ascomycota; c__Saccharomycetes; o__Saccharomycetales; f__Incertae_sedis_Saccharomycetales; g__Wickerhamomyces; s__Wickerhamomyces hampshirensis
OTU_843	k__Fungi; p__Ascomycota
OTU_666	k__Fungi; p__Ascomycota; c__Dothideomycetes
OTU_51	k__Fungi; p__Ascomycota; c__Sordariomycetes; o__Hypocreales; f__Nectriaceae
OTU_229	k__Fungi; p__Ascomycota; c__Sordariomycetes; o__Hypocreales; f__Incertae_sedis_Hypocreales
OTU_424	k__Fungi; p__Ascomycota
OTU_757	k__Fungi; p__Ascomycota; c__Sordariomycetes
OTU_311	k__Fungi; p__Ascomycota
OTU_287	k__Fungi; p__Basidiomycota; c__Agaricomycetes; o__Cantharellales; f__Clavulinaceae
OTU_17	k__Fungi; p__Ascomycota; c__Sordariomycetes
OTU_128	k__Fungi; p__Ascomycota
OTU_898	k__Fungi; p__Ascomycota; c__Leotiomycetes; o__Thelebolales; f__Thelebolaceae; g__Thelebolus; s__Thelebolus ellipsoideus
OTU_120	k__Fungi; p__Ascomycota; c__Saccharomycetes; o__Saccharomycetales; f__Lipomycetaceae
OTU_230	k__Fungi; p__Basidiomycota; c__Agaricostilbomycetes; o__Agaricostilbales; f__Chionosphaeraceae; g__Chionosphaera; s__Chionosphaera cuniculicola
OTU_442	k__Fungi; p__Ascomycota; c__Eurotiomycetes; o__Chaetothyriales; f__Herpotrichiellaceae; g__Phialophora; s__Phialophora cyclaminis
OTU_203	k__Fungi; p__Ascomycota; c__Sordariomycetes; o__Incertae_sedis_Sordariomycetes; f__Plectosphaerellaceae
OTU_597	No blast hit
OTU_811	k__Fungi; p__Ascomycota; c__Sordariomycetes; o__Hypocreales
OTU_364	No blast hit
OTU_189	k__Fungi; p__Ascomycota; c__Dothideomycetes; o__Pleosporales; f__Incertae_sedis_Pleosporales
OTU_321	k__Fungi; p__Ascomycota; c__Eurotiomycetes
OTU_75	No blast hit
OTU_239	No blast hit
OTU_330	k__Fungi; p__Ascomycota; c__Leotiomycetes
OTU_296	k__Fungi; p__Ascomycota; c__Sordariomycetes; o__Hypocreales; f__Hypocreaceae; g__Trichoderma
OTU_804	No blast hit
OTU_545	k__Fungi; p__Ascomycota; c__Saccharomycetes; o__Saccharomycetales; f__Saccharomycopsidaceae; g__Saccharomycopsis; s__Saccharomycopsis crataegensis
OTU_144	No blast hit
OTU_882	k__Fungi; p__Ascomycota; c__Dothideomycetes; o__Capnodiales
OTU_530	k__Fungi; p__Basidiomycota; c__Agaricomycetes; o__Agaricales; f__Inocybaceae
OTU_236	k__Fungi; p__Ascomycota; c__Leotiomycetes
OTU_817	k__Fungi; p__Ascomycota; c__Saccharomycetes; o__Saccharomycetales; f__Saccharomycetaceae
OTU_47	k__Fungi; p__Basidiomycota; c__Agaricomycetes
OTU_200	No blast hit
OTU_447	k__Fungi; p__Basidiomycota; c__Tremellomycetes; o__Tremellales; f__Incertae_sedis_Tremellales
OTU_131	No blast hit
OTU_426	k__Fungi; p__Ascomycota; c__Sordariomycetes; o__Xylariales; f__Amphisphaeriaceae; g__Discosia
OTU_601	k__Fungi; p__Ascomycota; c__Eurotiomycetes; o__Eurotiales; f__Trichocomaceae; g__Aspergillus; s__Aspergillus restrictus
OTU_877	k__Fungi; p__Ascomycota; c__Eurotiomycetes; o__Chaetothyriales; f__Herpotrichiellaceae
OTU_513	No blast hit
OTU_87	k__Fungi; p__Ascomycota; c__Sordariomycetes; o__Sordariales
OTU_831	No blast hit
OTU_360	k__Fungi; p__Ascomycota; c__Eurotiomycetes; o__Chaetothyriales
OTU_901	k__Fungi; p__Basidiomycota; c__Agaricomycetes; o__Atheliales
OTU_568	k__Fungi; p__Ascomycota; c__Sordariomycetes
OTU_164	k__Fungi; p__Ascomycota; c__Sordariomycetes; o__Ophiostomatales; f__Ophiostomataceae
OTU_742	k__Fungi; p__Ascomycota; c__Sordariomycetes; o__Hypocreales
OTU_664	No blast hit
OTU_544	k__Fungi; p__Ascomycota; c__Incertae_sedis_Ascomycota; o__Incertae_sedis_Ascomycota; f__Incertae_sedis_Ascomycota
OTU_803	k__Fungi; p__Basidiomycota; c__Agaricomycetes; o__Agaricales; f__Hydnangiaceae; g__Laccaria
OTU_454	k__Fungi; p__Ascomycota
OTU_226	k__Fungi; p__Ascomycota; c__Saccharomycetes; o__Saccharomycetales; f__Lipomycetaceae
OTU_300	k__Fungi; p__Ascomycota
OTU_412	k__Fungi; p__Zygomycota; c__Incertae_sedis_Zygomycota; o__Mortierellales; f__Mortierellaceae; g__Mortierella; s__Mortierella exigua
OTU_660	k__Fungi; p__Ascomycota; c__Saccharomycetes; o__Saccharomycetales
OTU_48	k__Fungi; p__Ascomycota; c__Sordariomycetes; o__Microascales; f__Ceratocystidaceae
OTU_160	k__Fungi; p__Ascomycota; c__Saccharomycetes; o__Saccharomycetales; f__Incertae_sedis_Saccharomycetales
OTU_141	k__Fungi; p__Basidiomycota; c__Agaricomycetes
OTU_717	k__Fungi; p__Ascomycota; c__Sordariomycetes; o__Sordariales; f__Lasiosphaeriaceae; g__Schizothecium; s__Schizothecium fimbriatum
OTU_570	k__Fungi; p__Ascomycota; c__Dothideomycetes
OTU_132	k__Fungi; p__Basidiomycota; c__Agaricomycetes; o__Auriculariales; f__Incertae_sedis_Auriculariales; g__Exidia; s__Exidia saccharina
OTU_709	k__Fungi; p__Ascomycota; c__Sordariomycetes; o__Microascales; f__Microascaceae
OTU_850	k__Fungi; p__Basidiomycota; c__Agaricomycetes
OTU_354	k__Fungi; p__Ascomycota; c__Saccharomycetes; o__Saccharomycetales; f__Saccharomycetaceae; g__Saccharomyces; s__Saccharomyces cerevisiae
OTU_30	k__Fungi; p__Zygomycota; c__Incertae_sedis_Zygomycota; o__Mortierellales; f__Mortierellaceae
OTU_444	k__Fungi; p__Ascomycota; c__Saccharomycetes; o__Saccharomycetales; f__Incertae_sedis_Saccharomycetales; g__Cyberlindnera; s__Cyberlindnera veronae
OTU_314	No blast hit
OTU_620	k__Fungi; p__Ascomycota; c__Sordariomycetes; o__Sordariales; f__Lasiosphaeriaceae; g__Podospora; s__Podospora appendiculata
OTU_859	k__Fungi; p__Ascomycota; c__Sordariomycetes; o__Ophiostomatales; f__Ophiostomataceae
OTU_138	No blast hit
OTU_78	k__Fungi; p__Zygomycota; c__Incertae_sedis_Zygomycota; o__Mortierellales; f__Mortierellaceae; g__Mortierella; s__Mortierella alpina
OTU_430	k__Fungi; p__Ascomycota; c__Sordariomycetes; o__Sordariales; f__Chaetomiaceae
OTU_641	k__Fungi; p__Ascomycota; c__Leotiomycetes; o__Incertae_sedis_Leotiomycetes; f__Myxotrichaceae; g__Pseudogymnoascus; s__Pseudogymnoascus alpinus
OTU_903	No blast hit
OTU_860	k__Fungi; p__Ascomycota; c__Dothideomycetes; o__Pleosporales; f__Incertae_sedis_Pleosporales
OTU_499	k__Fungi; p__Ascomycota; c__Dothideomycetes; o__Dothideales; f__Dothioraceae; g__Sydowia; s__Sydowia polyspora
OTU_468	k__Fungi; p__Ascomycota; c__Sordariomycetes; o__Incertae_sedis_Sordariomycetes; f__Plectosphaerellaceae
OTU_812	k__Fungi; p__Ascomycota; c__Saccharomycetes; o__Saccharomycetales; f__Saccharomycetaceae
OTU_536	k__Fungi; p__Ascomycota; c__Sordariomycetes; o__Hypocreales; f__Incertae_sedis_Hypocreales
OTU_668	k__Fungi; p__Ascomycota; c__Leotiomycetes
OTU_434	k__Fungi; p__Basidiomycota; c__Agaricomycetes; o__Hymenochaetales; f__Schizoporaceae; g__Hyphodontia; s__Hyphodontia quercina
OTU_497	k__Fungi; p__Ascomycota; c__Sordariomycetes; o__Sordariales; f__Lasiosphaeriaceae
OTU_594	k__Fungi; p__Ascomycota; c__Leotiomycetes; o__Helotiales; f__Incertae_sedis_Helotiales
OTU_172	k__Fungi; p__Ascomycota; c__Eurotiomycetes; o__Eurotiales; f__Trichocomaceae; g__Talaromyces; s__Talaromyces radicus
OTU_124	k__Fungi; p__Ascomycota; c__Dothideomycetes; o__Pleosporales; f__Pleosporaceae; g__Alternaria
OTU_512	k__Fungi; p__Ascomycota; c__Sordariomycetes; o__Hypocreales; f__Nectriaceae; g__Fusicolla; s__Fusicolla merismoides
OTU_4	No blast hit
OTU_86	k__Fungi; p__Ascomycota; c__Sordariomycetes
OTU_254	k__Fungi; p__Ascomycota; c__Eurotiomycetes; o__Verrucariales; f__Verrucariaceae; g__Thelidium; s__Thelidium minutulum
OTU_325	k__Fungi; p__Basidiomycota; c__Agaricomycetes; o__Agaricales; f__Mycenaceae
OTU_85	k__Fungi; p__Ascomycota; c__Sordariomycetes; o__Hypocreales; f__Nectriaceae
OTU_469	k__Fungi; p__Ascomycota; c__Saccharomycetes; o__Saccharomycetales; f__Debaryomycetaceae; g__Meyerozyma
OTU_702	k__Fungi; p__Ascomycota; c__Leotiomycetes; o__Helotiales; f__Dermateaceae
OTU_43	k__Fungi; p__Ascomycota; c__Sordariomycetes; o__Hypocreales; f__Incertae_sedis_Hypocreales; g__Acremonium; s__Acremonium furcatum
OTU_517	k__Fungi; p__Ascomycota; c__Sordariomycetes; o__Xylariales; f__Xylariaceae
OTU_416	k__Fungi; p__Basidiomycota; c__Tremellomycetes; o__Tremellales; f__Incertae_sedis_Tremellales; g__Cryptococcus; s__Cryptococcus victoriae
OTU_95	k__Fungi; p__Ascomycota; c__Sordariomycetes
OTU_326	k__Fungi; p__Ascomycota; c__Sordariomycetes; o__Xylariales; f__Incertae_sedis_Xylariales; g__Monographella; s__Monographella stoveri
OTU_150	k__Fungi; p__Basidiomycota; c__Microbotryomycetes; o__Sporidiobolales; f__Incertae_sedis_Sporidiobolales; g__Rhodotorula
OTU_74	k__Fungi; p__Zygomycota; c__Incertae_sedis_Zygomycota; o__Mortierellales; f__Mortierellaceae; g__Mortierella; s__Mortierella elongata
OTU_740	No blast hit
OTU_449	k__Fungi; p__Ascomycota; c__Dothideomycetes; o__Incertae_sedis_Dothideomycetes; f__Incertae_sedis_Dothideomycetes; g__Septoriella; s__Septoriella oudemansii
OTU_312	No blast hit
OTU_586	k__Fungi; p__Basidiomycota; c__Agaricomycetes; o__Russulales
OTU_493	k__Fungi; p__Ascomycota; c__Dothideomycetes; o__Botryosphaeriales; f__Botryosphaeriaceae; g__Macrophomina; s__Macrophomina phaseolina
OTU_651	k__Fungi; p__Ascomycota; c__Eurotiomycetes
OTU_222	k__Fungi; p__Ascomycota; c__Leotiomycetes; o__Helotiales; f__Incertae_sedis_Helotiales; g__Tetracladium; s__Tetracladium maxilliforme
OTU_433	k__Fungi; p__Ascomycota; c__Pezizomycetes; o__Pezizales; f__Sarcosomataceae; g__Donadinia; s__Donadinia seaveri
OTU_221	k__Fungi; p__Ascomycota; c__Sordariomycetes; o__Lulworthiales; f__Lulworthiaceae; g__Zalerion; s__Zalerion arboricola
OTU_11	No blast hit
OTU_946	k__Fungi; p__Ascomycota; c__Sordariomycetes; o__Incertae_sedis_Sordariomycetes; f__Plectosphaerellaceae
OTU_264	k__Fungi; p__Zygomycota; c__Incertae_sedis_Zygomycota; o__Mortierellales; f__Mortierellaceae
OTU_139	k__Fungi; p__Basidiomycota; c__Agaricomycetes; o__Russulales; f__Russulaceae; g__Lactarius; s__Lactarius serifluus
OTU_158	k__Fungi; p__Ascomycota; c__Sordariomycetes; o__Sordariales; f__Lasiosphaeriaceae; g__Cladorrhinum; s__Cladorrhinum bulbillosum
OTU_953	k__Fungi; p__Ascomycota; c__Incertae_sedis_Ascomycota; o__Incertae_sedis_Ascomycota; f__Pseudeurotiaceae; g__Leuconeurospora; s__Leuconeurospora pulcherrima
OTU_583	k__Fungi; p__Ascomycota; c__Sordariomycetes; o__Sordariales; f__Chaetomiaceae; g__Chaetomium
OTU_724	k__Fungi; p__Ascomycota; c__Sordariomycetes; o__Incertae_sedis_Sordariomycetes; f__Plectosphaerellaceae
OTU_62	k__Fungi; p__Ascomycota; c__Eurotiomycetes; o__Chaetothyriales; f__Herpotrichiellaceae
OTU_867	k__Fungi; p__Ascomycota; c__Dothideomycetes
OTU_69	k__Fungi; p__Ascomycota; c__Sordariomycetes; o__Hypocreales; f__Nectriaceae
OTU_142	k__Fungi; p__Ascomycota; c__Eurotiomycetes; o__Eurotiales; f__Trichocomaceae; g__Talaromyces
OTU_365	k__Fungi; p__Ascomycota; c__Leotiomycetes; o__Helotiales
OTU_79	k__Fungi; p__Ascomycota; c__Sordariomycetes; o__Hypocreales
OTU_790	k__Fungi; p__Ascomycota; c__Leotiomycetes; o__Helotiales; f__Vibrisseaceae; g__Phialocephala; s__Phialocephala lagerbergii
OTU_484	k__Fungi; p__Basidiomycota; c__Agaricomycetes; o__Russulales; f__Russulaceae
OTU_643	k__Fungi; p__Ascomycota; c__Sordariomycetes; o__Ophiostomatales; f__Ophiostomataceae; g__Ophiostoma; s__Ophiostoma fasciatum
OTU_500	k__Fungi; p__Basidiomycota; c__Agaricomycetes; o__Auriculariales; f__Incertae_sedis_Auriculariales
OTU_461	No blast hit
OTU_59	No blast hit
OTU_216	k__Fungi; p__Ascomycota; c__Sordariomycetes; o__Chaetosphaeriales; f__Chaetosphaeriaceae
OTU_682	k__Fungi; p__Basidiomycota; c__Tremellomycetes; o__Trichosporonales; f__Trichosporonaceae; g__Trichosporon; s__Trichosporon cutaneum
OTU_762	k__Fungi; p__Ascomycota; c__Dothideomycetes; o__Botryosphaeriales; f__Botryosphaeriaceae
OTU_359	k__Fungi; p__Basidiomycota; c__Incertae_sedis_Basidiomycota; o__Malasseziales; f__Malasseziaceae; g__Malassezia; s__Malassezia globosa
OTU_173	k__Fungi; p__Basidiomycota; c__Agaricomycetes; o__Polyporales; f__Meripilaceae; g__Rigidoporus; s__Rigidoporus microporus
OTU_625	k__Fungi; p__Zygomycota; c__Incertae_sedis_Zygomycota; o__Mortierellales
OTU_343	k__Fungi; p__Ascomycota; c__Eurotiomycetes; o__Eurotiales; f__Trichocomaceae; g__Aspergillus
OTU_917	k__Fungi; p__Ascomycota; c__Sordariomycetes; o__Hypocreales; f__Incertae_sedis_Hypocreales; g__Acremonium; s__Acremonium antarcticum
OTU_846	k__Fungi; p__Ascomycota; c__Sordariomycetes
OTU_281	k__Fungi; p__Ascomycota; c__Saccharomycetes; o__Saccharomycetales; f__Saccharomycopsidaceae; g__Saccharomycopsis; s__Saccharomycopsis crataegensis
OTU_546	k__Fungi; p__Ascomycota; c__Leotiomycetes; o__Helotiales; f__Incertae_sedis_Helotiales
OTU_186	No blast hit
OTU_565	No blast hit
OTU_527	No blast hit
OTU_788	k__Fungi; p__Ascomycota; c__Sordariomycetes
OTU_466	k__Fungi; p__Ascomycota; c__Leotiomycetes; o__Incertae_sedis_Leotiomycetes; f__Incertae_sedis_Leotiomycetes; g__Leohumicola; s__Leohumicola minima
OTU_648	k__Fungi; p__Basidiomycota; c__Microbotryomycetes; o__Sporidiobolales; f__Incertae_sedis_Sporidiobolales
OTU_327	k__Fungi; p__Ascomycota; c__Sordariomycetes; o__Incertae_sedis_Sordariomycetes; f__Plectosphaerellaceae; g__Musicillium; s__Musicillium theobromae
OTU_12	k__Fungi; p__Ascomycota; c__Sordariomycetes; o__Ophiostomatales; f__Ophiostomataceae
OTU_92	No blast hit
OTU_602	k__Fungi; p__Ascomycota; c__Saccharomycetes; o__Saccharomycetales; f__Incertae_sedis_Saccharomycetales; g__Cyberlindnera; s__Cyberlindnera veronae
OTU_437	k__Fungi; p__Basidiomycota; c__Tremellomycetes; o__Tremellales; f__Incertae_sedis_Tremellales; g__Tremella; s__Tremella encephala
OTU_486	No blast hit
OTU_922	k__Fungi; p__Ascomycota; c__Sordariomycetes; o__Hypocreales; f__Nectriaceae
OTU_36	k__Fungi; p__Ascomycota; c__Saccharomycetes; o__Incertae_sedis_Saccharomycetes; f__Incertae_sedis_Saccharomycetes; g__Danielozyma; s__Danielozyma ontarioensis
OTU_655	k__Fungi; p__Ascomycota; c__Eurotiomycetes; o__Chaetothyriales
OTU_421	k__Fungi; p__Basidiomycota; c__Agaricomycetes; o__Russulales; f__Russulaceae
OTU_315	k__Fungi; p__Ascomycota; c__Sordariomycetes
OTU_119	k__Fungi; p__Ascomycota; c__Dothideomycetes; o__Pleosporales; f__Pleosporaceae; g__Alternaria; s__Alternaria pluriseptata
OTU_400	k__Fungi; p__Ascomycota; c__Sordariomycetes; o__Hypocreales
OTU_357	No blast hit
OTU_163	k__Fungi; p__Ascomycota; c__Eurotiomycetes; o__Eurotiales; f__Trichocomaceae
OTU_213	No blast hit
OTU_628	No blast hit
OTU_101	k__Fungi; p__Ascomycota; c__Eurotiomycetes; o__Eurotiales; f__Trichocomaceae; g__Aspergillus
OTU_363	k__Fungi; p__Ascomycota; c__Sordariomycetes; o__Ophiostomatales; f__Ophiostomataceae; g__Pesotum; s__Pesotum piceae
OTU_736	k__Fungi; p__Ascomycota; c__Eurotiomycetes; o__Chaetothyriales
OTU_292	No blast hit
OTU_415	k__Fungi; p__Ascomycota; c__Incertae_sedis_Ascomycota; o__Incertae_sedis_Ascomycota; f__Incertae_sedis_Ascomycota
OTU_176	k__Fungi; p__Ascomycota; c__Eurotiomycetes; o__Eurotiales; f__Trichocomaceae; g__Aspergillus; s__Aspergillus penicillioides
OTU_761	k__Fungi; p__Ascomycota; c__Sordariomycetes
OTU_29	k__Fungi; p__Ascomycota; c__Saccharomycetes; o__Saccharomycetales; f__Pichiaceae; g__Nakazawaea; s__Nakazawaea holstii
OTU_383	k__Fungi; p__Zygomycota; c__Incertae_sedis_Zygomycota; o__Mortierellales; f__Mortierellaceae; g__Mortierella; s__Mortierella hyalina
OTU_246	k__Fungi; p__Ascomycota; c__Eurotiomycetes
OTU_32	k__Fungi; p__Ascomycota; c__Sordariomycetes; o__Incertae_sedis_Sordariomycetes; f__Incertae_sedis_Sordariomycetes; g__Myrmecridium; s__Myrmecridium schulzeri
OTU_703	k__Fungi; p__Basidiomycota; c__Microbotryomycetes; o__Sporidiobolales; f__Incertae_sedis_Sporidiobolales; g__Rhodotorula; s__Rhodotorula hylophila
OTU_737	k__Fungi; p__Ascomycota; c__Sordariomycetes; o__Ophiostomatales; f__Ophiostomataceae
OTU_388	No blast hit
OTU_91	No blast hit
OTU_749	k__Fungi; p__Ascomycota; c__Leotiomycetes; o__Helotiales
OTU_215	k__Fungi; p__Ascomycota; c__Leotiomycetes
OTU_739	k__Fungi; p__Basidiomycota; c__Agaricomycetes; o__Cantharellales; f__Ceratobasidiaceae; g__Thanatephorus; s__Thanatephorus cucumeris
OTU_642	k__Fungi; p__Ascomycota; c__Sordariomycetes; o__Incertae_sedis_Sordariomycetes; f__Plectosphaerellaceae
OTU_209	k__Fungi; p__Ascomycota; c__Sordariomycetes
OTU_199	k__Fungi; p__Ascomycota; c__Saccharomycetes; o__Saccharomycetales; f__Pichiaceae; g__Pichia; s__Pichia manshurica
OTU_41	k__Fungi; p__Ascomycota; c__Sordariomycetes; o__Microascales; f__Ceratocystidaceae
OTU_202	k__Fungi; p__Ascomycota; c__Saccharomycetes; o__Saccharomycetales; f__Incertae_sedis_Saccharomycetales; g__Candida; s__Candida albicans
