# Supplementary material for: Core Mycobiome and Their Ecological Relevance in the Gut of Five Ips Bark Beetles (Coleoptera: Curculionidae: Scolytinae)
Source: Front Microbiol. 2020 Sep 3;11:568853. doi: 10.3389/fmicb.2020.568853 (PMC7496905; doi:10.3389/fmicb.2020.568853)
Supplement: Supplementary file 7 [file Table_7.XLSX]

## Sheet: Core_All_Ips
IT|ID|SX|IAC|IC
OTU_10_k__Fungi; p__Ascomycota; c__Saccharomycetes; o__Saccharomycetales; f__Incertae_sedis_Saccharomycetales; g__Cyberlindnera; s__Cyberlindnera mississippiensis
OTU_65_k__Fungi; p__Basidiomycota; c__Microbotryomycetes; o__Sporidiobolales; f__Incertae_sedis_Sporidiobolales; g__Rhodotorula; s__Rhodotorula hylophila
OTU_40_k__Fungi; p__Ascomycota; c__Saccharomycetes; o__Saccharomycetales; f__Lipomycetaceae
OTU_42_k__Fungi; p__Ascomycota; c__Sordariomycetes; o__Ophiostomatales; f__Ophiostomataceae; g__Ophiostoma; s__Ophiostoma nigrocarpum
OTU_70_k__Fungi; p__Ascomycota; c__Saccharomycetes; o__Saccharomycetales; f__Saccharomycopsidaceae; g__Saccharomycopsis; s__Saccharomycopsis lassenensis
OTU_110_k__Fungi; p__Ascomycota; c__Saccharomycetes
OTU_13_No blast hit
OTU_71_No blast hit
OTU_9_k__Fungi; p__Ascomycota; c__Saccharomycetes; o__Saccharomycetales; f__Saccharomycetaceae; g__Kuraishia; s__Kuraishia capsulata
OTU_130_k__Fungi; p__Basidiomycota; c__Tremellomycetes; o__Tremellales; f__Incertae_sedis_Tremellales; g__Cuniculitrema; s__Cuniculitrema polymorpha
OTU_33_k__Fungi; p__Ascomycota; c__Eurotiomycetes; o__Eurotiales; f__Trichocomaceae; g__Penicillium
OTU_20_k__Fungi; p__Ascomycota; c__Saccharomycetes; o__Saccharomycetales; f__Saccharomycetaceae; g__Kuraishia; s__Kuraishia capsulata
OTU_574_k__Fungi; p__Ascomycota; c__Saccharomycetes; o__Saccharomycetales; f__Pichiaceae
OTU_58_k__Fungi; p__Basidiomycota; c__Tremellomycetes; o__Tremellales; f__Incertae_sedis_Tremellales; g__Cryptococcus
OTU_8_k__Fungi; p__Ascomycota; c__Saccharomycetes; o__Saccharomycetales; f__Trichomonascaceae; g__Blastobotrys; s__Blastobotrys proliferans
OTU_77_k__Fungi; p__Ascomycota; c__Sordariomycetes; o__Incertae_sedis_Sordariomycetes; f__Incertae_sedis_Sordariomycetes
OTU_49_k__Fungi; p__Ascomycota; c__Saccharomycetes; o__Saccharomycetales; f__Pichiaceae; g__Ogataea; s__Ogataea neopini
OTU_28_k__Fungi; p__Ascomycota; c__Saccharomycetes; o__Saccharomycetales; f__Pichiaceae; g__Yamadazyma; s__Yamadazyma mexicana
OTU_60_k__Fungi; p__Ascomycota; c__Sordariomycetes; o__Microascales; f__Ceratocystidaceae; g__Ceratocystis
OTU_37_k__Fungi; p__Ascomycota; c__Saccharomycetes; o__Saccharomycetales; f__Incertae_sedis_Saccharomycetales; g__Candida; s__Candida tenuis
OTU_558_k__Fungi; p__Ascomycota; c__Sordariomycetes; o__Hypocreales; f__Cordycipitaceae; g__Beauveria
OTU_44_k__Fungi; p__Ascomycota; c__Eurotiomycetes; o__Eurotiales; f__Trichocomaceae; g__Penicillium
OTU_25_k__Fungi; p__Ascomycota; c__Sordariomycetes; o__Ophiostomatales; f__Ophiostomataceae
OTU_170_k__Fungi; p__Ascomycota; c__Eurotiomycetes; o__Eurotiales; f__Trichocomaceae; g__Penicillium; s__Penicillium brevicompactum
OTU_46_k__Fungi; p__Ascomycota; c__Eurotiomycetes; o__Eurotiales; f__Trichocomaceae; g__Penicillium
OTU_15_k__Fungi; p__Ascomycota; c__Eurotiomycetes; o__Eurotiales; f__Trichocomaceae; g__Talaromyces; s__Talaromyces rugulosus
OTU_55_k__Fungi; p__Ascomycota; c__Leotiomycetes; o__Incertae_sedis_Leotiomycetes
OTU_38_k__Fungi; p__Ascomycota; c__Eurotiomycetes; o__Eurotiales; f__Trichocomaceae; g__Penicillium
OTU_5_k__Fungi; p__Ascomycota; c__Saccharomycetes; o__Saccharomycetales; f__Pichiaceae; g__Yamadazyma; s__Yamadazyma scolyti
OTU_63_k__Fungi; p__Ascomycota; c__Sordariomycetes; o__Ophiostomatales; f__Ophiostomataceae; g__Ophiostoma; s__Ophiostoma bicolor
OTU_76_k__Fungi; p__Ascomycota; c__Sordariomycetes; o__Hypocreales; f__Hypocreaceae; g__Trichoderma
OTU_22_k__Fungi; p__Ascomycota; c__Saccharomycetes; o__Saccharomycetales; f__Saccharomycetaceae
OTU_7_k__Fungi; p__Ascomycota; c__Saccharomycetes; o__Saccharomycetales
OTU_35_k__Fungi; p__Ascomycota; c__Dothideomycetes; o__Capnodiales; f__Davidiellaceae; g__Cladosporium
OTU_115_k__Fungi; p__Basidiomycota; c__Incertae_sedis_Basidiomycota; o__Malasseziales; f__Malasseziaceae; g__Malassezia
OTU_72_k__Fungi
OTU_18_k__Fungi; p__Ascomycota; c__Sordariomycetes; o__Microascales; f__Microascaceae
OTU_373_k__Fungi; p__Ascomycota; c__Eurotiomycetes; o__Eurotiales; f__Trichocomaceae; g__Penicillium; s__Penicillium lenticrescens
OTU_16_k__Fungi; p__Ascomycota; c__Sordariomycetes; o__Hypocreales; f__Nectriaceae; g__Fusarium; s__Fusarium oxysporum
OTU_166_k__Fungi; p__Basidiomycota; c__Incertae_sedis_Basidiomycota
OTU_2_k__Fungi; p__Ascomycota; c__Saccharomycetes; o__Saccharomycetales; f__Incertae_sedis_Saccharomycetales; g__Cyberlindnera; s__Cyberlindnera amylophila
OTU_24_k__Fungi; p__Ascomycota; c__Saccharomycetes
OTU_19_k__Fungi; p__Ascomycota; c__Saccharomycetes; o__Saccharomycetales; f__Incertae_sedis_Saccharomycetales
OTU_73_k__Fungi; p__Ascomycota; c__Sordariomycetes; o__Hypocreales; f__Nectriaceae; g__Fusarium; s__Fusarium solani
OTU_34_No blast hit
OTU_61_k__Fungi; p__Ascomycota; c__Eurotiomycetes; o__Eurotiales; f__Trichocomaceae; g__Talaromyces; s__Talaromyces variabilis
OTU_54_k__Fungi; p__Ascomycota; c__Eurotiomycetes; o__Eurotiales; f__Trichocomaceae; g__Penicillium; s__Penicillium angulare

## Sheet: Unique_IT
IT
OTU_807_k__Fungi; p__Ascomycota; c__Eurotiomycetes; o__Eurotiales
OTU_921_k__Fungi; p__Ascomycota; c__Dothideomycetes
OTU_538_k__Fungi; p__Basidiomycota; c__Agaricomycetes; o__Incertae_sedis_Agaricomycetes; f__Incertae_sedis_Agaricomycetes; g__Resinicium; s__Resinicium bicolor
OTU_692_No blast hit
OTU_341_k__Fungi; p__Basidiomycota; c__Microbotryomycetes; o__Sporidiobolales; f__Incertae_sedis_Sporidiobolales
OTU_755_No blast hit
OTU_826_k__Fungi; p__Ascomycota; c__Saccharomycetes; o__Saccharomycetales
OTU_681_No blast hit
OTU_866_k__Fungi; p__Ascomycota; c__Saccharomycetes; o__Saccharomycetales; f__Incertae_sedis_Saccharomycetales; g__Candida; s__Candida molendinolei
OTU_323_k__Fungi; p__Ascomycota; c__Dothideomycetes; o__Pleosporales
OTU_422_k__Fungi; p__Ascomycota
OTU_331_k__Fungi; p__Ascomycota; c__Sordariomycetes; o__Hypocreales; f__Cordycipitaceae
OTU_480_No blast hit
OTU_649_k__Fungi; p__Ascomycota; c__Dothideomycetes; o__Pleosporales; f__Leptosphaeriaceae
OTU_858_k__Fungi; p__Ascomycota; c__Lecanoromycetes; o__Lecanorales; f__Lecanoraceae; g__Lecanora; s__Lecanora orosthea
OTU_524_k__Fungi; p__Ascomycota; c__Sordariomycetes; o__Hypocreales; f__Nectriaceae; g__Nectria; s__Nectria dacryocarpa
OTU_509_k__Fungi; p__Ascomycota; c__Saccharomycetes; o__Saccharomycetales
OTU_161_No blast hit
OTU_707_k__Fungi; p__Ascomycota; c__Dothideomycetes; o__Myriangiales
OTU_823_k__Fungi; p__Ascomycota
OTU_263_k__Fungi; p__Ascomycota; c__Eurotiomycetes; o__Eurotiales; f__Trichocomaceae; g__Penicillium
OTU_895_k__Fungi; p__Basidiomycota; c__Exobasidiomycetes
OTU_948_k__Fungi; p__Ascomycota; c__Dothideomycetes; o__Botryosphaeriales; f__Botryosphaeriaceae
OTU_297_No blast hit
OTU_595_No blast hit
OTU_902_k__Fungi; p__Ascomycota; c__Sordariomycetes; o__Hypocreales; f__Nectriaceae; g__Allantonectria; s__Allantonectria miltina
OTU_241_k__Fungi; p__Ascomycota; c__Sordariomycetes; o__Ophiostomatales; f__Ophiostomataceae; g__Ceratocystiopsis; s__Ceratocystiopsis minuta
OTU_301_k__Fungi; p__Basidiomycota; c__Agaricomycetes; o__Agaricales; f__Entolomataceae
OTU_370_k__Fungi; p__Basidiomycota; c__Pucciniomycetes
OTU_378_k__Fungi; p__Ascomycota; c__Leotiomycetes
OTU_540_k__Fungi; p__Ascomycota; c__Incertae_sedis_Ascomycota; o__Incertae_sedis_Ascomycota; f__Incertae_sedis_Ascomycota
OTU_506_k__Fungi; p__Basidiomycota; c__Agaricomycetes
OTU_918_k__Fungi; p__Basidiomycota; c__Microbotryomycetes
OTU_451_k__Fungi; p__Ascomycota; c__Dothideomycetes; o__Botryosphaeriales
OTU_432_k__Fungi; p__Ascomycota; c__Eurotiomycetes; o__Chaetothyriales; f__Herpotrichiellaceae
OTU_299_k__Fungi; p__Ascomycota; c__Eurotiomycetes; o__Eurotiales; f__Trichocomaceae; g__Penicillium
OTU_600_k__Fungi; p__Ascomycota; c__Eurotiomycetes; o__Eurotiales; f__Trichocomaceae; g__Aspergillus
OTU_783_k__Fungi; p__Ascomycota; c__Sordariomycetes; o__Incertae_sedis_Sordariomycetes; f__Incertae_sedis_Sordariomycetes; g__Eucasphaeria; s__Eucasphaeria capensis
OTU_650_No blast hit
OTU_334_k__Fungi; p__Basidiomycota; c__Agaricomycetes

## Sheet: Unique_ID
ID
OTU_873_k__Fungi; p__Basidiomycota; c__Agaricomycetes; o__Agaricales; f__Hygrophoraceae; g__Hygrophorus; s__Hygrophorus olivaceoalbus
OTU_624_k__Fungi; p__Ascomycota; c__Sordariomycetes; o__Sordariales; f__Chaetomiaceae
OTU_847_No blast hit
OTU_492_No blast hit
OTU_344_No blast hit
OTU_428_k__Fungi; p__Basidiomycota; c__Cystobasidiomycetes; o__Erythrobasidiales; f__Incertae_sedis_Erythrobasidiales; g__Erythrobasidium; s__Erythrobasidium hasegawianum
OTU_117_No blast hit
OTU_496_k__Fungi; p__Ascomycota; c__Eurotiomycetes; o__Eurotiales
OTU_537_No blast hit
OTU_904_k__Fungi; p__Ascomycota; c__Sordariomycetes; o__Hypocreales; f__Bionectriaceae; g__Clonostachys; s__Clonostachys candelabrum
OTU_644_k__Fungi; p__Basidiomycota; c__Tremellomycetes
OTU_456_No blast hit
OTU_810_No blast hit
OTU_768_k__Fungi; p__Zygomycota; c__Incertae_sedis_Zygomycota
OTU_878_No blast hit
OTU_665_k__Fungi; p__Basidiomycota; c__Tremellomycetes; o__Tremellales; f__Incertae_sedis_Tremellales; g__Cryptococcus
OTU_232_k__Fungi; p__Ascomycota; c__Sordariomycetes
OTU_864_k__Fungi; p__Ascomycota; c__Leotiomycetes; o__Incertae_sedis_Leotiomycetes; f__Myxotrichaceae; g__Oidiodendron; s__Oidiodendron maius
OTU_912_k__Fungi; p__Ascomycota; c__Leotiomycetes; o__Incertae_sedis_Leotiomycetes; f__Myxotrichaceae
OTU_881_k__Fungi; p__Basidiomycota; c__Agaricomycetes; o__Agaricales; f__Cortinariaceae
OTU_322_k__Fungi; p__Ascomycota; c__Leotiomycetes; o__Helotiales; f__Vibrisseaceae; g__Acephala; s__Acephala applanata
OTU_832_k__Fungi; p__Ascomycota
OTU_406_k__Fungi; p__Ascomycota
OTU_476_k__Fungi; p__Basidiomycota; c__Microbotryomycetes; o__Sporidiobolales; f__Incertae_sedis_Sporidiobolales; g__Rhodotorula; s__Rhodotorula philyla
OTU_567_No blast hit
OTU_627_No blast hit
OTU_549_k__Fungi; p__Ascomycota
OTU_355_k__Fungi; p__Basidiomycota; c__Agaricomycetes
OTU_693_No blast hit
OTU_661_No blast hit
OTU_147_k__Fungi; p__Ascomycota; c__Saccharomycetes; o__Saccharomycetales; f__Trichomonascaceae
OTU_652_k__Fungi; p__Ascomycota; c__Dothideomycetes; o__Venturiales
OTU_604_No blast hit
OTU_520_No blast hit
OTU_673_k__Fungi; p__Ascomycota; c__Leotiomycetes
OTU_654_k__Fungi; p__Ascomycota; c__Archaeorhizomycetes; o__Archaeorhizomycetales; f__Archaeorhizomycetaceae
OTU_219_k__Fungi; p__Ascomycota; c__Sordariomycetes
OTU_376_k__Fungi; p__Ascomycota; c__Dothideomycetes; o__Hysteriales
OTU_234_No blast hit
OTU_272_No blast hit
OTU_377_No blast hit
OTU_640_No blast hit
OTU_463_k__Fungi; p__Ascomycota; c__Geoglossomycetes
OTU_490_k__Fungi; p__Ascomycota; c__Sordariomycetes; o__Xylariales; f__Amphisphaeriaceae; g__Truncatella; s__Truncatella angustata
OTU_227_k__Fungi; p__Ascomycota; c__Lecanoromycetes; o__Umbilicariales; f__Umbilicariaceae; g__Xylopsora; s__Xylopsora caradocensis
OTU_861_k__Fungi; p__Ascomycota; c__Leotiomycetes; o__Incertae_sedis_Leotiomycetes; f__Myxotrichaceae
OTU_653_k__Fungi; p__Ascomycota

## Sheet: Unique_SX
SX
OTU_534_No blast hit
OTU_190_No blast hit
OTU_590_No blast hit
OTU_502_k__Fungi; p__Ascomycota; c__Eurotiomycetes; o__Eurotiales; f__Trichocomaceae; g__Aspergillus; s__Aspergillus penicillioides
OTU_721_k__Fungi; p__Basidiomycota; c__Agaricomycetes
OTU_816_No blast hit
OTU_732_k__Fungi; p__Ascomycota; c__Dothideomycetes; o__Pleosporales; f__Incertae_sedis_Pleosporales
OTU_111_No blast hit
OTU_896_k__Fungi; p__Basidiomycota; c__Exobasidiomycetes
OTU_890_k__Fungi; p__Ascomycota; c__Saccharomycetes; o__Saccharomycetales
OTU_671_k__Fungi; p__Ascomycota
OTU_384_k__Fungi; p__Ascomycota; c__Sordariomycetes; o__Hypocreales; f__Nectriaceae; g__Pseudocosmospora; s__Pseudocosmospora vilior
OTU_801_No blast hit
OTU_154_No blast hit
OTU_610_k__Fungi; p__Ascomycota; c__Leotiomycetes; o__Helotiales; f__Dermateaceae
OTU_429_k__Fungi; p__Ascomycota; c__Eurotiomycetes; o__Eurotiales; f__Trichocomaceae
OTU_802_No blast hit
OTU_386_k__Fungi; p__Ascomycota; c__Sordariomycetes; o__Hypocreales; f__Incertae_sedis_Hypocreales; g__Acremonium; s__Acremonium polychromum
OTU_725_No blast hit
OTU_645_k__Fungi; p__Ascomycota; c__Sordariomycetes; o__Hypocreales; f__Clavicipitaceae
OTU_566_No blast hit
OTU_304_k__Fungi; p__Basidiomycota; c__Agaricomycetes; o__Cantharellales; f__Hydnaceae; g__Sistotrema; s__Sistotrema brinkmannii
OTU_589_No blast hit
OTU_405_k__Fungi; p__Ascomycota; c__Sordariomycetes; o__Ophiostomatales; f__Ophiostomataceae
OTU_245_k__Fungi; p__Ascomycota; c__Eurotiomycetes; o__Chaetothyriales; f__Incertae_sedis_Chaetothyriales
OTU_306_k__Fungi; p__Ascomycota; c__Leotiomycetes; o__Rhytismatales; f__Rhytismataceae; g__Therrya; s__Therrya fuckelii
OTU_835_No blast hit
OTU_543_k__Fungi; p__Ascomycota; c__Sordariomycetes; o__Hypocreales; f__Nectriaceae; g__Penicillifer; s__Penicillifer diparietisporus
OTU_622_k__Fungi; p__Ascomycota
OTU_758_k__Fungi; p__Ascomycota; c__Eurotiomycetes; o__Eurotiales; f__Trichocomaceae; g__Talaromyces; s__Talaromyces minioluteus
OTU_356_No blast hit
OTU_932_No blast hit
OTU_205_No blast hit
OTU_607_k__Fungi; p__Ascomycota; c__Sordariomycetes; o__Hypocreales; f__Incertae_sedis_Hypocreales; g__Geosmithia; s__Geosmithia flava
OTU_257_No blast hit
OTU_699_k__Fungi; p__Basidiomycota
OTU_906_k__Fungi; p__Ascomycota; c__Dothideomycetes; o__Pleosporales
OTU_452_k__Fungi; p__Ascomycota
OTU_676_No blast hit
OTU_349_k__Fungi; p__Zygomycota; c__Incertae_sedis_Zygomycota; o__Mucorales; f__Mucoraceae; g__Mucor; s__Mucor plumbeus
OTU_519_No blast hit
OTU_839_No blast hit
OTU_265_No blast hit
OTU_318_k__Fungi; p__Ascomycota; c__Orbiliomycetes; o__Orbiliales; f__Orbiliaceae
OTU_353_No blast hit
OTU_407_No blast hit

## Sheet: Unique_IAC
IAC
OTU_146_k__Fungi; p__Ascomycota; c__Sordariomycetes; o__Coniochaetales; f__Coniochaetaceae
OTU_342_k__Fungi; p__Ascomycota; c__Eurotiomycetes; o__Eurotiales; f__Trichocomaceae; g__Aspergillus
OTU_134_k__Fungi; p__Ascomycota; c__Sordariomycetes; o__Microascales; f__Ceratocystidaceae; g__Ceratocystis; s__Ceratocystis minor
OTU_482_k__Fungi; p__Ascomycota
OTU_723_No blast hit
OTU_636_No blast hit
OTU_23_k__Fungi; p__Ascomycota; c__Sordariomycetes; o__Incertae_sedis_Sordariomycetes; f__Plectosphaerellaceae
OTU_206_k__Fungi; p__Basidiomycota; c__Agaricomycetes; o__Cantharellales; f__Ceratobasidiaceae
OTU_547_k__Fungi; p__Ascomycota; c__Eurotiomycetes; o__Chaetothyriales; f__Herpotrichiellaceae
OTU_122_k__Fungi; p__Ascomycota
OTU_551_k__Fungi; p__Ascomycota; c__Sordariomycetes; o__Chaetosphaeriales; f__Chaetosphaeriaceae
OTU_632_No blast hit
OTU_575_k__Fungi; p__Ascomycota; c__Pezizomycetes; o__Pezizales; f__Sarcosomataceae; g__Pseudoplectania; s__Pseudoplectania episphagnum
OTU_623_k__Fungi; p__Ascomycota
OTU_339_No blast hit
OTU_109_k__Fungi; p__Ascomycota; c__Sordariomycetes
OTU_579_k__Fungi; p__Ascomycota; c__Saccharomycetes; o__Saccharomycetales; f__Incertae_sedis_Saccharomycetales; g__Candida; s__Candida nitratophila
OTU_52_k__Fungi; p__Ascomycota; c__Sordariomycetes; o__Microascales; f__Ceratocystidaceae; g__Ceratocystis; s__Ceratocystis paradoxa
OTU_220_k__Fungi; p__Ascomycota; c__Sordariomycetes; o__Ophiostomatales; f__Ophiostomataceae; g__Ophiostoma; s__Ophiostoma angusticollis
OTU_535_No blast hit
OTU_784_k__Fungi; p__Ascomycota; c__Lecanoromycetes; o__Ostropales; f__Stictidaceae
OTU_208_k__Fungi; p__Ascomycota; c__Leotiomycetes; o__Incertae_sedis_Leotiomycetes; f__Myxotrichaceae; g__Oidiodendron
OTU_90_No blast hit
OTU_168_k__Fungi; p__Ascomycota; c__Saccharomycetes; o__Saccharomycetales; f__Lipomycetaceae; g__Lipomyces; s__Lipomyces japonicus
OTU_879_k__Fungi; p__Ascomycota; c__Sordariomycetes; o__Hypocreales; f__Incertae_sedis_Hypocreales; g__Myrothecium; s__Myrothecium leucotrichum
OTU_603_k__Fungi; p__Ascomycota; c__Leotiomycetes; o__Helotiales; f__Incertae_sedis_Helotiales
OTU_814_k__Fungi; p__Ascomycota
OTU_242_k__Fungi; p__Basidiomycota; c__Agaricomycetes; o__Agaricales; f__Psathyrellaceae
OTU_868_k__Fungi; p__Ascomycota; c__Sordariomycetes; o__Coniochaetales; f__Coniochaetaceae
OTU_100_k__Fungi; p__Ascomycota; c__Eurotiomycetes; o__Eurotiales; f__Trichocomaceae; g__Penicillium; s__Penicillium phoeniceum
OTU_389_k__Fungi; p__Basidiomycota; c__Agaricomycetes; o__Agaricales
OTU_561_k__Fungi; p__Ascomycota; c__Sordariomycetes; o__Sordariales; f__Lasiosphaeriaceae
OTU_706_k__Fungi; p__Ascomycota; c__Sordariomycetes; o__Microascales; f__Ceratocystidaceae
OTU_27_k__Fungi; p__Basidiomycota; c__Agaricomycetes; o__Russulales; f__Peniophoraceae
OTU_103_k__Fungi; p__Ascomycota; c__Eurotiomycetes; o__Eurotiales; f__Trichocomaceae
OTU_897_k__Fungi; p__Basidiomycota; c__Agaricomycetes; o__Polyporales; f__Ganodermataceae; g__Ganoderma
OTU_167_k__Fungi; p__Basidiomycota; c__Agaricomycetes; o__Agaricales
OTU_874_k__Fungi; p__Ascomycota; c__Lecanoromycetes; o__Lecanorales; f__Ramalinaceae; g__Japewia; s__Japewia subaurifera
OTU_108_k__Fungi; p__Ascomycota; c__Saccharomycetes; o__Saccharomycetales; f__Incertae_sedis_Saccharomycetales; g__Wickerhamomyces; s__Wickerhamomyces hampshirensis
OTU_843_k__Fungi; p__Ascomycota
OTU_666_k__Fungi; p__Ascomycota; c__Dothideomycetes
OTU_51_k__Fungi; p__Ascomycota; c__Sordariomycetes; o__Hypocreales; f__Nectriaceae
OTU_424_k__Fungi; p__Ascomycota
OTU_757_k__Fungi; p__Ascomycota; c__Sordariomycetes
OTU_311_k__Fungi; p__Ascomycota
OTU_287_k__Fungi; p__Basidiomycota; c__Agaricomycetes; o__Cantharellales; f__Clavulinaceae
OTU_17_k__Fungi; p__Ascomycota; c__Sordariomycetes
OTU_120_k__Fungi; p__Ascomycota; c__Saccharomycetes; o__Saccharomycetales; f__Lipomycetaceae
OTU_442_k__Fungi; p__Ascomycota; c__Eurotiomycetes; o__Chaetothyriales; f__Herpotrichiellaceae; g__Phialophora; s__Phialophora cyclaminis
OTU_203_k__Fungi; p__Ascomycota; c__Sordariomycetes; o__Incertae_sedis_Sordariomycetes; f__Plectosphaerellaceae
OTU_597_No blast hit
OTU_811_k__Fungi; p__Ascomycota; c__Sordariomycetes; o__Hypocreales
OTU_364_No blast hit
OTU_189_k__Fungi; p__Ascomycota; c__Dothideomycetes; o__Pleosporales; f__Incertae_sedis_Pleosporales
OTU_75_No blast hit
OTU_239_No blast hit
OTU_330_k__Fungi; p__Ascomycota; c__Leotiomycetes
OTU_804_No blast hit
OTU_144_No blast hit
OTU_882_k__Fungi; p__Ascomycota; c__Dothideomycetes; o__Capnodiales
OTU_530_k__Fungi; p__Basidiomycota; c__Agaricomycetes; o__Agaricales; f__Inocybaceae
OTU_236_k__Fungi; p__Ascomycota; c__Leotiomycetes
OTU_817_k__Fungi; p__Ascomycota; c__Saccharomycetes; o__Saccharomycetales; f__Saccharomycetaceae
OTU_47_k__Fungi; p__Basidiomycota; c__Agaricomycetes
OTU_447_k__Fungi; p__Basidiomycota; c__Tremellomycetes; o__Tremellales; f__Incertae_sedis_Tremellales
OTU_131_No blast hit
OTU_426_k__Fungi; p__Ascomycota; c__Sordariomycetes; o__Xylariales; f__Amphisphaeriaceae; g__Discosia
OTU_877_k__Fungi; p__Ascomycota; c__Eurotiomycetes; o__Chaetothyriales; f__Herpotrichiellaceae
OTU_513_No blast hit
OTU_87_k__Fungi; p__Ascomycota; c__Sordariomycetes; o__Sordariales
OTU_831_No blast hit
OTU_360_k__Fungi; p__Ascomycota; c__Eurotiomycetes; o__Chaetothyriales
OTU_901_k__Fungi; p__Basidiomycota; c__Agaricomycetes; o__Atheliales
OTU_568_k__Fungi; p__Ascomycota; c__Sordariomycetes
OTU_164_k__Fungi; p__Ascomycota; c__Sordariomycetes; o__Ophiostomatales; f__Ophiostomataceae
OTU_742_k__Fungi; p__Ascomycota; c__Sordariomycetes; o__Hypocreales
OTU_664_No blast hit
OTU_454_k__Fungi; p__Ascomycota
OTU_300_k__Fungi; p__Ascomycota
OTU_412_k__Fungi; p__Zygomycota; c__Incertae_sedis_Zygomycota; o__Mortierellales; f__Mortierellaceae; g__Mortierella; s__Mortierella exigua
OTU_660_k__Fungi; p__Ascomycota; c__Saccharomycetes; o__Saccharomycetales
OTU_48_k__Fungi; p__Ascomycota; c__Sordariomycetes; o__Microascales; f__Ceratocystidaceae
OTU_160_k__Fungi; p__Ascomycota; c__Saccharomycetes; o__Saccharomycetales; f__Incertae_sedis_Saccharomycetales
OTU_141_k__Fungi; p__Basidiomycota; c__Agaricomycetes
OTU_717_k__Fungi; p__Ascomycota; c__Sordariomycetes; o__Sordariales; f__Lasiosphaeriaceae; g__Schizothecium; s__Schizothecium fimbriatum
OTU_132_k__Fungi; p__Basidiomycota; c__Agaricomycetes; o__Auriculariales; f__Incertae_sedis_Auriculariales; g__Exidia; s__Exidia saccharina
OTU_709_k__Fungi; p__Ascomycota; c__Sordariomycetes; o__Microascales; f__Microascaceae
OTU_850_k__Fungi; p__Basidiomycota; c__Agaricomycetes
OTU_30_k__Fungi; p__Zygomycota; c__Incertae_sedis_Zygomycota; o__Mortierellales; f__Mortierellaceae
OTU_444_k__Fungi; p__Ascomycota; c__Saccharomycetes; o__Saccharomycetales; f__Incertae_sedis_Saccharomycetales; g__Cyberlindnera; s__Cyberlindnera veronae
OTU_314_No blast hit
OTU_620_k__Fungi; p__Ascomycota; c__Sordariomycetes; o__Sordariales; f__Lasiosphaeriaceae; g__Podospora; s__Podospora appendiculata
OTU_138_No blast hit
OTU_78_k__Fungi; p__Zygomycota; c__Incertae_sedis_Zygomycota; o__Mortierellales; f__Mortierellaceae; g__Mortierella; s__Mortierella alpina
OTU_430_k__Fungi; p__Ascomycota; c__Sordariomycetes; o__Sordariales; f__Chaetomiaceae
OTU_641_k__Fungi; p__Ascomycota; c__Leotiomycetes; o__Incertae_sedis_Leotiomycetes; f__Myxotrichaceae; g__Pseudogymnoascus; s__Pseudogymnoascus alpinus
OTU_903_No blast hit
OTU_860_k__Fungi; p__Ascomycota; c__Dothideomycetes; o__Pleosporales; f__Incertae_sedis_Pleosporales
OTU_499_k__Fungi; p__Ascomycota; c__Dothideomycetes; o__Dothideales; f__Dothioraceae; g__Sydowia; s__Sydowia polyspora
OTU_468_k__Fungi; p__Ascomycota; c__Sordariomycetes; o__Incertae_sedis_Sordariomycetes; f__Plectosphaerellaceae
OTU_812_k__Fungi; p__Ascomycota; c__Saccharomycetes; o__Saccharomycetales; f__Saccharomycetaceae
OTU_536_k__Fungi; p__Ascomycota; c__Sordariomycetes; o__Hypocreales; f__Incertae_sedis_Hypocreales
OTU_668_k__Fungi; p__Ascomycota; c__Leotiomycetes
OTU_434_k__Fungi; p__Basidiomycota; c__Agaricomycetes; o__Hymenochaetales; f__Schizoporaceae; g__Hyphodontia; s__Hyphodontia quercina
OTU_497_k__Fungi; p__Ascomycota; c__Sordariomycetes; o__Sordariales; f__Lasiosphaeriaceae
OTU_594_k__Fungi; p__Ascomycota; c__Leotiomycetes; o__Helotiales; f__Incertae_sedis_Helotiales
OTU_512_k__Fungi; p__Ascomycota; c__Sordariomycetes; o__Hypocreales; f__Nectriaceae; g__Fusicolla; s__Fusicolla merismoides
OTU_4_No blast hit
OTU_86_k__Fungi; p__Ascomycota; c__Sordariomycetes
OTU_254_k__Fungi; p__Ascomycota; c__Eurotiomycetes; o__Verrucariales; f__Verrucariaceae; g__Thelidium; s__Thelidium minutulum
OTU_325_k__Fungi; p__Basidiomycota; c__Agaricomycetes; o__Agaricales; f__Mycenaceae
OTU_702_k__Fungi; p__Ascomycota; c__Leotiomycetes; o__Helotiales; f__Dermateaceae
OTU_43_k__Fungi; p__Ascomycota; c__Sordariomycetes; o__Hypocreales; f__Incertae_sedis_Hypocreales; g__Acremonium; s__Acremonium furcatum
OTU_517_k__Fungi; p__Ascomycota; c__Sordariomycetes; o__Xylariales; f__Xylariaceae
OTU_95_k__Fungi; p__Ascomycota; c__Sordariomycetes
OTU_326_k__Fungi; p__Ascomycota; c__Sordariomycetes; o__Xylariales; f__Incertae_sedis_Xylariales; g__Monographella; s__Monographella stoveri
OTU_150_k__Fungi; p__Basidiomycota; c__Microbotryomycetes; o__Sporidiobolales; f__Incertae_sedis_Sporidiobolales; g__Rhodotorula
OTU_74_k__Fungi; p__Zygomycota; c__Incertae_sedis_Zygomycota; o__Mortierellales; f__Mortierellaceae; g__Mortierella; s__Mortierella elongata
OTU_740_No blast hit
OTU_312_No blast hit
OTU_493_k__Fungi; p__Ascomycota; c__Dothideomycetes; o__Botryosphaeriales; f__Botryosphaeriaceae; g__Macrophomina; s__Macrophomina phaseolina
OTU_651_k__Fungi; p__Ascomycota; c__Eurotiomycetes
OTU_222_k__Fungi; p__Ascomycota; c__Leotiomycetes; o__Helotiales; f__Incertae_sedis_Helotiales; g__Tetracladium; s__Tetracladium maxilliforme
OTU_433_k__Fungi; p__Ascomycota; c__Pezizomycetes; o__Pezizales; f__Sarcosomataceae; g__Donadinia; s__Donadinia seaveri
OTU_221_k__Fungi; p__Ascomycota; c__Sordariomycetes; o__Lulworthiales; f__Lulworthiaceae; g__Zalerion; s__Zalerion arboricola
OTU_11_No blast hit
OTU_946_k__Fungi; p__Ascomycota; c__Sordariomycetes; o__Incertae_sedis_Sordariomycetes; f__Plectosphaerellaceae
OTU_264_k__Fungi; p__Zygomycota; c__Incertae_sedis_Zygomycota; o__Mortierellales; f__Mortierellaceae
OTU_139_k__Fungi; p__Basidiomycota; c__Agaricomycetes; o__Russulales; f__Russulaceae; g__Lactarius; s__Lactarius serifluus
OTU_158_k__Fungi; p__Ascomycota; c__Sordariomycetes; o__Sordariales; f__Lasiosphaeriaceae; g__Cladorrhinum; s__Cladorrhinum bulbillosum
OTU_953_k__Fungi; p__Ascomycota; c__Incertae_sedis_Ascomycota; o__Incertae_sedis_Ascomycota; f__Pseudeurotiaceae; g__Leuconeurospora; s__Leuconeurospora pulcherrima
OTU_583_k__Fungi; p__Ascomycota; c__Sordariomycetes; o__Sordariales; f__Chaetomiaceae; g__Chaetomium
OTU_724_k__Fungi; p__Ascomycota; c__Sordariomycetes; o__Incertae_sedis_Sordariomycetes; f__Plectosphaerellaceae
OTU_62_k__Fungi; p__Ascomycota; c__Eurotiomycetes; o__Chaetothyriales; f__Herpotrichiellaceae
OTU_867_k__Fungi; p__Ascomycota; c__Dothideomycetes
OTU_69_k__Fungi; p__Ascomycota; c__Sordariomycetes; o__Hypocreales; f__Nectriaceae
OTU_365_k__Fungi; p__Ascomycota; c__Leotiomycetes; o__Helotiales
OTU_79_k__Fungi; p__Ascomycota; c__Sordariomycetes; o__Hypocreales
OTU_790_k__Fungi; p__Ascomycota; c__Leotiomycetes; o__Helotiales; f__Vibrisseaceae; g__Phialocephala; s__Phialocephala lagerbergii
OTU_484_k__Fungi; p__Basidiomycota; c__Agaricomycetes; o__Russulales; f__Russulaceae
OTU_643_k__Fungi; p__Ascomycota; c__Sordariomycetes; o__Ophiostomatales; f__Ophiostomataceae; g__Ophiostoma; s__Ophiostoma fasciatum
OTU_500_k__Fungi; p__Basidiomycota; c__Agaricomycetes; o__Auriculariales; f__Incertae_sedis_Auriculariales
OTU_461_No blast hit
OTU_59_No blast hit
OTU_216_k__Fungi; p__Ascomycota; c__Sordariomycetes; o__Chaetosphaeriales; f__Chaetosphaeriaceae
OTU_682_k__Fungi; p__Basidiomycota; c__Tremellomycetes; o__Trichosporonales; f__Trichosporonaceae; g__Trichosporon; s__Trichosporon cutaneum
OTU_762_k__Fungi; p__Ascomycota; c__Dothideomycetes; o__Botryosphaeriales; f__Botryosphaeriaceae
OTU_173_k__Fungi; p__Basidiomycota; c__Agaricomycetes; o__Polyporales; f__Meripilaceae; g__Rigidoporus; s__Rigidoporus microporus
OTU_625_k__Fungi; p__Zygomycota; c__Incertae_sedis_Zygomycota; o__Mortierellales
OTU_343_k__Fungi; p__Ascomycota; c__Eurotiomycetes; o__Eurotiales; f__Trichocomaceae; g__Aspergillus
OTU_917_k__Fungi; p__Ascomycota; c__Sordariomycetes; o__Hypocreales; f__Incertae_sedis_Hypocreales; g__Acremonium; s__Acremonium antarcticum
OTU_846_k__Fungi; p__Ascomycota; c__Sordariomycetes
OTU_546_k__Fungi; p__Ascomycota; c__Leotiomycetes; o__Helotiales; f__Incertae_sedis_Helotiales
OTU_565_No blast hit
OTU_788_k__Fungi; p__Ascomycota; c__Sordariomycetes
OTU_466_k__Fungi; p__Ascomycota; c__Leotiomycetes; o__Incertae_sedis_Leotiomycetes; f__Incertae_sedis_Leotiomycetes; g__Leohumicola; s__Leohumicola minima
OTU_648_k__Fungi; p__Basidiomycota; c__Microbotryomycetes; o__Sporidiobolales; f__Incertae_sedis_Sporidiobolales
OTU_327_k__Fungi; p__Ascomycota; c__Sordariomycetes; o__Incertae_sedis_Sordariomycetes; f__Plectosphaerellaceae; g__Musicillium; s__Musicillium theobromae
OTU_12_k__Fungi; p__Ascomycota; c__Sordariomycetes; o__Ophiostomatales; f__Ophiostomataceae
OTU_92_No blast hit
OTU_602_k__Fungi; p__Ascomycota; c__Saccharomycetes; o__Saccharomycetales; f__Incertae_sedis_Saccharomycetales; g__Cyberlindnera; s__Cyberlindnera veronae
OTU_437_k__Fungi; p__Basidiomycota; c__Tremellomycetes; o__Tremellales; f__Incertae_sedis_Tremellales; g__Tremella; s__Tremella encephala
OTU_486_No blast hit
OTU_655_k__Fungi; p__Ascomycota; c__Eurotiomycetes; o__Chaetothyriales
OTU_421_k__Fungi; p__Basidiomycota; c__Agaricomycetes; o__Russulales; f__Russulaceae
OTU_315_k__Fungi; p__Ascomycota; c__Sordariomycetes
OTU_119_k__Fungi; p__Ascomycota; c__Dothideomycetes; o__Pleosporales; f__Pleosporaceae; g__Alternaria; s__Alternaria pluriseptata
OTU_400_k__Fungi; p__Ascomycota; c__Sordariomycetes; o__Hypocreales
OTU_628_No blast hit
OTU_363_k__Fungi; p__Ascomycota; c__Sordariomycetes; o__Ophiostomatales; f__Ophiostomataceae; g__Pesotum; s__Pesotum piceae
OTU_736_k__Fungi; p__Ascomycota; c__Eurotiomycetes; o__Chaetothyriales
OTU_292_No blast hit
OTU_761_k__Fungi; p__Ascomycota; c__Sordariomycetes
OTU_383_k__Fungi; p__Zygomycota; c__Incertae_sedis_Zygomycota; o__Mortierellales; f__Mortierellaceae; g__Mortierella; s__Mortierella hyalina
OTU_246_k__Fungi; p__Ascomycota; c__Eurotiomycetes
OTU_32_k__Fungi; p__Ascomycota; c__Sordariomycetes; o__Incertae_sedis_Sordariomycetes; f__Incertae_sedis_Sordariomycetes; g__Myrmecridium; s__Myrmecridium schulzeri
OTU_703_k__Fungi; p__Basidiomycota; c__Microbotryomycetes; o__Sporidiobolales; f__Incertae_sedis_Sporidiobolales; g__Rhodotorula; s__Rhodotorula hylophila
OTU_388_No blast hit
OTU_91_No blast hit
OTU_749_k__Fungi; p__Ascomycota; c__Leotiomycetes; o__Helotiales
OTU_215_k__Fungi; p__Ascomycota; c__Leotiomycetes
OTU_739_k__Fungi; p__Basidiomycota; c__Agaricomycetes; o__Cantharellales; f__Ceratobasidiaceae; g__Thanatephorus; s__Thanatephorus cucumeris
OTU_642_k__Fungi; p__Ascomycota; c__Sordariomycetes; o__Incertae_sedis_Sordariomycetes; f__Plectosphaerellaceae
OTU_209_k__Fungi; p__Ascomycota; c__Sordariomycetes
OTU_199_k__Fungi; p__Ascomycota; c__Saccharomycetes; o__Saccharomycetales; f__Pichiaceae; g__Pichia; s__Pichia manshurica
OTU_41_k__Fungi; p__Ascomycota; c__Sordariomycetes; o__Microascales; f__Ceratocystidaceae

## Sheet: Unique_IC
IC
OTU_564_No blast hit
OTU_414_k__Fungi; p__Ascomycota; c__Saccharomycetes; o__Saccharomycetales; f__Incertae_sedis_Saccharomycetales
OTU_776_k__Fungi; p__Ascomycota; c__Dothideomycetes; o__Pleosporales
OTU_865_k__Fungi; p__Ascomycota; c__Sordariomycetes; o__Trichosphaeriales; f__Incertae_sedis_Trichosphaeriales; g__Khuskia; s__Khuskia oryzae
OTU_675_k__Fungi; p__Ascomycota; c__Leotiomycetes; o__Incertae_sedis_Leotiomycetes; f__Myxotrichaceae; g__Myxotrichum; s__Myxotrichum setosum
OTU_828_No blast hit
OTU_862_k__Fungi; p__Ascomycota
OTU_387_k__Fungi; p__Ascomycota; c__Sordariomycetes; o__Ophiostomatales; f__Ophiostomataceae
OTU_952_k__Fungi; p__Ascomycota; c__Leotiomycetes; o__Incertae_sedis_Leotiomycetes; f__Myxotrichaceae
OTU_616_k__Fungi; p__Ascomycota; c__Sordariomycetes; o__Hypocreales; f__Bionectriaceae
OTU_340_k__Fungi; p__Ascomycota; c__Sordariomycetes; o__Hypocreales; f__Incertae_sedis_Hypocreales; g__Myrothecium; s__Myrothecium verrucaria
OTU_884_No blast hit
OTU_532_k__Fungi; p__Ascomycota; c__Orbiliomycetes; o__Orbiliales; f__Orbiliaceae
OTU_494_k__Fungi; p__Ascomycota; c__Saccharomycetes; o__Saccharomycetales; f__Incertae_sedis_Saccharomycetales
OTU_249_k__Fungi; p__Basidiomycota; c__Agaricomycetes; o__Agaricales; f__Psathyrellaceae; g__Coprinellus; s__Coprinellus radians
OTU_516_No blast hit
OTU_789_k__Fungi; p__Basidiomycota
OTU_793_No blast hit
OTU_915_k__Fungi; p__Ascomycota; c__Leotiomycetes
OTU_844_k__Fungi; p__Ascomycota; c__Dothideomycetes
OTU_474_k__Fungi; p__Basidiomycota; c__Tremellomycetes; o__Tremellales; f__Incertae_sedis_Tremellales
OTU_284_k__Fungi; p__Basidiomycota; c__Agaricomycetes
OTU_393_k__Fungi; p__Zygomycota; c__Incertae_sedis_Zygomycota; o__Mortierellales; f__Mortierellaceae
OTU_689_k__Fungi; p__Ascomycota; c__Eurotiomycetes; o__Chaetothyriales; f__Herpotrichiellaceae
OTU_478_k__Fungi; p__Basidiomycota; c__Tremellomycetes; o__Tremellales; f__Incertae_sedis_Tremellales
OTU_552_k__Fungi; p__Ascomycota; c__Incertae_sedis_Ascomycota; o__Incertae_sedis_Ascomycota; f__Incertae_sedis_Ascomycota
OTU_271_k__Fungi
OTU_947_No blast hit
OTU_679_k__Fungi; p__Ascomycota
OTU_954_k__Fungi; p__Basidiomycota; c__Agaricomycetes; o__Agaricales; f__Hygrophoraceae; g__Gliophorus; s__Gliophorus graminicolor
OTU_779_k__Fungi; p__Ascomycota; c__Leotiomycetes
OTU_553_k__Fungi; p__Ascomycota; c__Saccharomycetes; o__Saccharomycetales; f__Pichiaceae; g__Nakazawaea
OTU_853_No blast hit
OTU_741_No blast hit
OTU_557_k__Fungi; p__Ascomycota; c__Dothideomycetes; o__Myriangiales
OTU_596_k__Fungi; p__Basidiomycota; c__Wallemiomycetes; o__Geminibasidiales; f__Geminibasidiaceae
OTU_184_No blast hit
OTU_399_k__Fungi; p__Ascomycota; c__Dothideomycetes; o__Capnodiales; f__Teratosphaeriaceae; g__Neocatenulostroma; s__Neocatenulostroma germanicum
OTU_350_k__Fungi; p__Ascomycota; c__Eurotiomycetes
OTU_133_k__Fungi; p__Basidiomycota; c__Tremellomycetes; o__Tremellales; f__Incertae_sedis_Tremellales
OTU_619_k__Fungi; p__Ascomycota; c__Eurotiomycetes; o__Eurotiales; f__Trichocomaceae; g__Aspergillus; s__Aspergillus cervinus
OTU_927_k__Fungi; p__Ascomycota; c__Sordariomycetes
OTU_838_k__Fungi; p__Ascomycota; c__Eurotiomycetes; o__Chaetothyriales; f__Herpotrichiellaceae
OTU_473_k__Fungi; p__Ascomycota; c__Lecanoromycetes; o__Umbilicariales; f__Umbilicariaceae; g__Fulgidea; s__Fulgidea sierrae
OTU_840_k__Fungi; p__Basidiomycota; c__Agaricomycetes
OTU_712_k__Fungi; p__Ascomycota; c__Eurotiomycetes; o__Eurotiales; f__Trichocomaceae; g__Penicillium
OTU_813_k__Fungi; p__Ascomycota; c__Leotiomycetes; o__Incertae_sedis_Leotiomycetes; f__Incertae_sedis_Leotiomycetes
OTU_425_No blast hit
OTU_381_k__Fungi; p__Basidiomycota; c__Tremellomycetes; o__Tremellales; f__Incertae_sedis_Tremellales; g__Tremella; s__Tremella diploschistina
OTU_308_k__Fungi; p__Ascomycota; c__Leotiomycetes
OTU_937_k__Fungi; p__Ascomycota; c__Sordariomycetes; o__Magnaporthales; f__Magnaporthaceae; g__Buergenerula; s__Buergenerula spartinae
OTU_907_k__Fungi; p__Ascomycota; c__Eurotiomycetes; o__Eurotiales; f__Trichocomaceae; g__Sagenomella; s__Sagenomella striatispora
OTU_338_No blast hit
OTU_559_k__Fungi; p__Ascomycota; c__Sordariomycetes; o__Sordariales; f__Lasiosphaeriaceae; g__Apodus; s__Apodus oryzae
OTU_347_No blast hit
OTU_526_k__Fungi; p__Basidiomycota; c__Agaricomycetes; o__Trechisporales; f__Hydnodontaceae; g__Luellia; s__Luellia cystidiata
OTU_635_k__Fungi; p__Basidiomycota; c__Agaricostilbomycetes; o__Agaricostilbales; f__Agaricostilbaceae
OTU_294_k__Fungi; p__Ascomycota; c__Eurotiomycetes
OTU_754_No blast hit
OTU_852_No blast hit
OTU_508_k__Fungi; p__Ascomycota; c__Sordariomycetes; o__Xylariales; f__Xylariaceae
OTU_576_k__Fungi; p__Ascomycota; c__Sordariomycetes; o__Hypocreales; f__Nectriaceae; g__Gliocladiopsis
OTU_252_No blast hit
OTU_591_k__Fungi; p__Basidiomycota; c__Agaricomycetes
OTU_819_No blast hit
OTU_290_k__Fungi; p__Ascomycota; c__Sordariomycetes; o__Ophiostomatales; f__Ophiostomataceae
OTU_914_k__Fungi; p__Ascomycota
OTU_887_No blast hit
OTU_626_k__Fungi; p__Basidiomycota; c__Agaricomycetes; o__Agaricales; f__Marasmiaceae; g__Marasmius; s__Marasmius siccus
OTU_722_k__Fungi; p__Ascomycota; c__Sordariomycetes; o__Hypocreales; f__Ophiocordycipitaceae
OTU_820_k__Fungi; p__Ascomycota; c__Eurotiomycetes; o__Chaetothyriales; f__Herpotrichiellaceae
OTU_935_No blast hit
OTU_822_k__Fungi; p__Basidiomycota; c__Agaricomycetes; o__Hymenochaetales; f__Schizoporaceae; g__Hyphodontia; s__Hyphodontia flavipora
