# Supplementary material for: Core Mycobiome and Their Ecological Relevance in the Gut of Five Ips Bark Beetles (Coleoptera: Curculionidae: Scolytinae)
Source: Front Microbiol. 2020 Sep 3;11:568853. doi: 10.3389/fmicb.2020.568853 (PMC7496905; doi:10.3389/fmicb.2020.568853)
Supplement: Supplementary file 8 [file Table_8.XLS]

## Sheet: IT_ID_PP_SX_IAC_IC_common core
OTU_2	k__Fungi; p__Ascomycota; c__Saccharomycetes; o__Saccharomycetales; f__Incertae_sedis_Saccharomycetales; g__Cyberlindnera; s__Cyberlindnera amylophila
OTU_5	k__Fungi; p__Ascomycota; c__Saccharomycetes; o__Saccharomycetales; f__Pichiaceae; g__Yamadazyma; s__Yamadazyma scolyti
OTU_7	k__Fungi; p__Ascomycota; c__Saccharomycetes; o__Saccharomycetales
OTU_8	k__Fungi; p__Ascomycota; c__Saccharomycetes; o__Saccharomycetales; f__Trichomonascaceae; g__Blastobotrys; s__Blastobotrys proliferans
OTU_15	k__Fungi; p__Ascomycota; c__Eurotiomycetes; o__Eurotiales; f__Trichocomaceae; g__Talaromyces; s__Talaromyces rugulosus
OTU_16	k__Fungi; p__Ascomycota; c__Sordariomycetes; o__Hypocreales; f__Nectriaceae; g__Fusarium; s__Fusarium oxysporum
OTU_18	k__Fungi; p__Ascomycota; c__Sordariomycetes; o__Microascales; f__Microascaceae
OTU_19	k__Fungi; p__Ascomycota; c__Saccharomycetes; o__Saccharomycetales; f__Incertae_sedis_Saccharomycetales
OTU_20	k__Fungi; p__Ascomycota; c__Saccharomycetes; o__Saccharomycetales; f__Saccharomycetaceae; g__Kuraishia; s__Kuraishia capsulata
OTU_22	k__Fungi; p__Ascomycota; c__Saccharomycetes; o__Saccharomycetales; f__Saccharomycetaceae
OTU_24	k__Fungi; p__Ascomycota; c__Saccharomycetes
OTU_25	k__Fungi; p__Ascomycota; c__Sordariomycetes; o__Ophiostomatales; f__Ophiostomataceae
OTU_28	k__Fungi; p__Ascomycota; c__Saccharomycetes; o__Saccharomycetales; f__Pichiaceae; g__Yamadazyma; s__Yamadazyma mexicana
OTU_33	k__Fungi; p__Ascomycota; c__Eurotiomycetes; o__Eurotiales; f__Trichocomaceae; g__Penicillium
OTU_34	No blast hit
OTU_35	k__Fungi; p__Ascomycota; c__Dothideomycetes; o__Capnodiales; f__Davidiellaceae; g__Cladosporium
OTU_37	k__Fungi; p__Ascomycota; c__Saccharomycetes; o__Saccharomycetales; f__Incertae_sedis_Saccharomycetales; g__Candida; s__Candida tenuis
OTU_38	k__Fungi; p__Ascomycota; c__Eurotiomycetes; o__Eurotiales; f__Trichocomaceae; g__Penicillium
OTU_44	k__Fungi; p__Ascomycota; c__Eurotiomycetes; o__Eurotiales; f__Trichocomaceae; g__Penicillium
OTU_46	k__Fungi; p__Ascomycota; c__Eurotiomycetes; o__Eurotiales; f__Trichocomaceae; g__Penicillium
OTU_49	k__Fungi; p__Ascomycota; c__Saccharomycetes; o__Saccharomycetales; f__Pichiaceae; g__Ogataea; s__Ogataea neopini
OTU_54	k__Fungi; p__Ascomycota; c__Eurotiomycetes; o__Eurotiales; f__Trichocomaceae; g__Penicillium; s__Penicillium angulare
OTU_55	k__Fungi; p__Ascomycota; c__Leotiomycetes; o__Incertae_sedis_Leotiomycetes
OTU_58	k__Fungi; p__Basidiomycota; c__Tremellomycetes; o__Tremellales; f__Incertae_sedis_Tremellales; g__Cryptococcus
OTU_60	k__Fungi; p__Ascomycota; c__Sordariomycetes; o__Microascales; f__Ceratocystidaceae; g__Ceratocystis
OTU_61	k__Fungi; p__Ascomycota; c__Eurotiomycetes; o__Eurotiales; f__Trichocomaceae; g__Talaromyces; s__Talaromyces variabilis
OTU_63	k__Fungi; p__Ascomycota; c__Sordariomycetes; o__Ophiostomatales; f__Ophiostomataceae; g__Ophiostoma; s__Ophiostoma bicolor
OTU_72	k__Fungi
OTU_73	k__Fungi; p__Ascomycota; c__Sordariomycetes; o__Hypocreales; f__Nectriaceae; g__Fusarium; s__Fusarium solani
OTU_76	k__Fungi; p__Ascomycota; c__Sordariomycetes; o__Hypocreales; f__Hypocreaceae; g__Trichoderma
OTU_77	k__Fungi; p__Ascomycota; c__Sordariomycetes; o__Incertae_sedis_Sordariomycetes; f__Incertae_sedis_Sordariomycetes
OTU_115	k__Fungi; p__Basidiomycota; c__Incertae_sedis_Basidiomycota; o__Malasseziales; f__Malasseziaceae; g__Malassezia
OTU_166	k__Fungi; p__Basidiomycota; c__Incertae_sedis_Basidiomycota
OTU_170	k__Fungi; p__Ascomycota; c__Eurotiomycetes; o__Eurotiales; f__Trichocomaceae; g__Penicillium; s__Penicillium brevicompactum
OTU_373	k__Fungi; p__Ascomycota; c__Eurotiomycetes; o__Eurotiales; f__Trichocomaceae; g__Penicillium; s__Penicillium lenticrescens
OTU_558	k__Fungi; p__Ascomycota; c__Sordariomycetes; o__Hypocreales; f__Cordycipitaceae; g__Beauveria
OTU_574	k__Fungi; p__Ascomycota; c__Saccharomycetes; o__Saccharomycetales; f__Pichiaceae

## Sheet: IT_unique_otu
OTU_161	No blast hit
OTU_241	k__Fungi; p__Ascomycota; c__Sordariomycetes; o__Ophiostomatales; f__Ophiostomataceae; g__Ceratocystiopsis; s__Ceratocystiopsis minuta
OTU_263	k__Fungi; p__Ascomycota; c__Eurotiomycetes; o__Eurotiales; f__Trichocomaceae; g__Penicillium
OTU_297	No blast hit
OTU_301	k__Fungi; p__Basidiomycota; c__Agaricomycetes; o__Agaricales; f__Entolomataceae
OTU_323	k__Fungi; p__Ascomycota; c__Dothideomycetes; o__Pleosporales
OTU_331	k__Fungi; p__Ascomycota; c__Sordariomycetes; o__Hypocreales; f__Cordycipitaceae
OTU_341	k__Fungi; p__Basidiomycota; c__Microbotryomycetes; o__Sporidiobolales; f__Incertae_sedis_Sporidiobolales
OTU_370	k__Fungi; p__Basidiomycota; c__Pucciniomycetes
OTU_378	k__Fungi; p__Ascomycota; c__Leotiomycetes
OTU_422	k__Fungi; p__Ascomycota
OTU_451	k__Fungi; p__Ascomycota; c__Dothideomycetes; o__Botryosphaeriales
OTU_480	No blast hit
OTU_506	k__Fungi; p__Basidiomycota; c__Agaricomycetes
OTU_509	k__Fungi; p__Ascomycota; c__Saccharomycetes; o__Saccharomycetales
OTU_524	k__Fungi; p__Ascomycota; c__Sordariomycetes; o__Hypocreales; f__Nectriaceae; g__Nectria; s__Nectria dacryocarpa
OTU_538	k__Fungi; p__Basidiomycota; c__Agaricomycetes; o__Incertae_sedis_Agaricomycetes; f__Incertae_sedis_Agaricomycetes; g__Resinicium; s__Resinicium bicolor
OTU_540	k__Fungi; p__Ascomycota; c__Incertae_sedis_Ascomycota; o__Incertae_sedis_Ascomycota; f__Incertae_sedis_Ascomycota
OTU_595	No blast hit
OTU_649	k__Fungi; p__Ascomycota; c__Dothideomycetes; o__Pleosporales; f__Leptosphaeriaceae
OTU_681	No blast hit
OTU_692	No blast hit
OTU_707	k__Fungi; p__Ascomycota; c__Dothideomycetes; o__Myriangiales
OTU_755	No blast hit
OTU_807	k__Fungi; p__Ascomycota; c__Eurotiomycetes; o__Eurotiales
OTU_823	k__Fungi; p__Ascomycota
OTU_826	k__Fungi; p__Ascomycota; c__Saccharomycetes; o__Saccharomycetales
OTU_858	k__Fungi; p__Ascomycota; c__Lecanoromycetes; o__Lecanorales; f__Lecanoraceae; g__Lecanora; s__Lecanora orosthea
OTU_866	k__Fungi; p__Ascomycota; c__Saccharomycetes; o__Saccharomycetales; f__Incertae_sedis_Saccharomycetales; g__Candida; s__Candida molendinolei
OTU_895	k__Fungi; p__Basidiomycota; c__Exobasidiomycetes
OTU_902	k__Fungi; p__Ascomycota; c__Sordariomycetes; o__Hypocreales; f__Nectriaceae; g__Allantonectria; s__Allantonectria miltina
OTU_918	k__Fungi; p__Basidiomycota; c__Microbotryomycetes
OTU_921	k__Fungi; p__Ascomycota; c__Dothideomycetes
OTU_948	k__Fungi; p__Ascomycota; c__Dothideomycetes; o__Botryosphaeriales; f__Botryosphaeriaceae

## Sheet: ID_unique_otu
OTU_117	No blast hit
OTU_147	k__Fungi; p__Ascomycota; c__Saccharomycetes; o__Saccharomycetales; f__Trichomonascaceae
OTU_219	k__Fungi; p__Ascomycota; c__Sordariomycetes
OTU_232	k__Fungi; p__Ascomycota; c__Sordariomycetes
OTU_234	No blast hit
OTU_272	No blast hit
OTU_322	k__Fungi; p__Ascomycota; c__Leotiomycetes; o__Helotiales; f__Vibrisseaceae; g__Acephala; s__Acephala applanata
OTU_344	No blast hit
OTU_355	k__Fungi; p__Basidiomycota; c__Agaricomycetes
OTU_376	k__Fungi; p__Ascomycota; c__Dothideomycetes; o__Hysteriales
OTU_377	No blast hit
OTU_406	k__Fungi; p__Ascomycota
OTU_428	k__Fungi; p__Basidiomycota; c__Cystobasidiomycetes; o__Erythrobasidiales; f__Incertae_sedis_Erythrobasidiales; g__Erythrobasidium; s__Erythrobasidium hasegawianum
OTU_456	No blast hit
OTU_463	k__Fungi; p__Ascomycota; c__Geoglossomycetes
OTU_476	k__Fungi; p__Basidiomycota; c__Microbotryomycetes; o__Sporidiobolales; f__Incertae_sedis_Sporidiobolales; g__Rhodotorula; s__Rhodotorula philyla
OTU_490	k__Fungi; p__Ascomycota; c__Sordariomycetes; o__Xylariales; f__Amphisphaeriaceae; g__Truncatella; s__Truncatella angustata
OTU_492	No blast hit
OTU_496	k__Fungi; p__Ascomycota; c__Eurotiomycetes; o__Eurotiales
OTU_520	No blast hit
OTU_537	No blast hit
OTU_549	k__Fungi; p__Ascomycota
OTU_567	No blast hit
OTU_604	No blast hit
OTU_624	k__Fungi; p__Ascomycota; c__Sordariomycetes; o__Sordariales; f__Chaetomiaceae
OTU_627	No blast hit
OTU_640	No blast hit
OTU_644	k__Fungi; p__Basidiomycota; c__Tremellomycetes
OTU_652	k__Fungi; p__Ascomycota; c__Dothideomycetes; o__Venturiales
OTU_654	k__Fungi; p__Ascomycota; c__Archaeorhizomycetes; o__Archaeorhizomycetales; f__Archaeorhizomycetaceae
OTU_661	No blast hit
OTU_665	k__Fungi; p__Basidiomycota; c__Tremellomycetes; o__Tremellales; f__Incertae_sedis_Tremellales; g__Cryptococcus
OTU_673	k__Fungi; p__Ascomycota; c__Leotiomycetes
OTU_693	No blast hit
OTU_768	k__Fungi; p__Zygomycota; c__Incertae_sedis_Zygomycota
OTU_810	No blast hit
OTU_832	k__Fungi; p__Ascomycota
OTU_847	No blast hit
OTU_864	k__Fungi; p__Ascomycota; c__Leotiomycetes; o__Incertae_sedis_Leotiomycetes; f__Myxotrichaceae; g__Oidiodendron; s__Oidiodendron maius
OTU_873	k__Fungi; p__Basidiomycota; c__Agaricomycetes; o__Agaricales; f__Hygrophoraceae; g__Hygrophorus; s__Hygrophorus olivaceoalbus
OTU_878	No blast hit
OTU_881	k__Fungi; p__Basidiomycota; c__Agaricomycetes; o__Agaricales; f__Cortinariaceae
OTU_904	k__Fungi; p__Ascomycota; c__Sordariomycetes; o__Hypocreales; f__Bionectriaceae; g__Clonostachys; s__Clonostachys candelabrum
OTU_912	k__Fungi; p__Ascomycota; c__Leotiomycetes; o__Incertae_sedis_Leotiomycetes; f__Myxotrichaceae

## Sheet: PP_unique_otu
OTU_39	No blast hit
OTU_66	No blast hit
OTU_83	No blast hit
OTU_102	k__Fungi; p__Ascomycota; c__Leotiomycetes; o__Helotiales; f__Vibrisseaceae
OTU_135	No blast hit
OTU_137	No blast hit
OTU_149	k__Fungi; p__Ascomycota; c__Incertae_sedis_Ascomycota; o__Incertae_sedis_Ascomycota; f__Pseudeurotiaceae; g__Pseudeurotium
OTU_152	k__Fungi; p__Ascomycota
OTU_155	k__Fungi; p__Zygomycota; c__Incertae_sedis_Zygomycota; o__Mucorales; f__Rhizopodaceae; g__Rhizopus; s__Rhizopus arrhizus
OTU_169	k__Fungi; p__Ascomycota; c__Incertae_sedis_Ascomycota; o__Incertae_sedis_Ascomycota; f__Incertae_sedis_Ascomycota; g__Staphylotrichum; s__Staphylotrichum coccosporum
OTU_171	k__Fungi; p__Ascomycota; c__Sordariomycetes; o__Microascales
OTU_174	k__Fungi; p__Ascomycota
OTU_179	k__Fungi; p__Ascomycota; c__Sordariomycetes; o__Hypocreales; f__Incertae_sedis_Hypocreales
OTU_182	k__Fungi; p__Ascomycota; c__Saccharomycetes; o__Saccharomycetales; f__Pichiaceae; g__Hyphopichia; s__Hyphopichia burtonii
OTU_183	k__Fungi; p__Ascomycota; c__Sordariomycetes; o__Sordariales; f__Lasiosphaeriaceae; g__Cercophora; s__Cercophora sparsa
OTU_194	No blast hit
OTU_195	No blast hit
OTU_204	No blast hit
OTU_207	k__Fungi; p__Ascomycota; c__Sordariomycetes
OTU_210	k__Fungi; p__Ascomycota
OTU_211	k__Fungi; p__Basidiomycota; c__Microbotryomycetes; o__Sporidiobolales; f__Incertae_sedis_Sporidiobolales; g__Rhodotorula; s__Rhodotorula hylophila
OTU_217	No blast hit
OTU_228	k__Fungi; p__Ascomycota; c__Sordariomycetes; o__Sordariales; f__Chaetomiaceae
OTU_231	No blast hit
OTU_233	No blast hit
OTU_237	k__Fungi; p__Ascomycota
OTU_238	k__Fungi; p__Ascomycota; c__Eurotiomycetes; o__Eurotiales; f__Trichocomaceae; g__Penicillium
OTU_240	k__Fungi; p__Ascomycota; c__Pezizomycetes; o__Pezizales; f__Incertae_sedis_Pezizales
OTU_244	No blast hit
OTU_250	k__Fungi; p__Ascomycota; c__Sordariomycetes
OTU_253	No blast hit
OTU_255	k__Fungi; p__Ascomycota
OTU_256	k__Fungi; p__Ascomycota; c__Sordariomycetes; o__Hypocreales; f__Incertae_sedis_Hypocreales; g__Stachybotrys
OTU_259	No blast hit
OTU_261	No blast hit
OTU_266	k__Fungi; p__Ascomycota; c__Incertae_sedis_Ascomycota; o__Incertae_sedis_Ascomycota; f__Incertae_sedis_Ascomycota
OTU_268	No blast hit
OTU_270	k__Fungi; p__Ascomycota; c__Sordariomycetes; o__Hypocreales; f__Incertae_sedis_Hypocreales
OTU_274	k__Fungi; p__Ascomycota; c__Saccharomycetes; o__Saccharomycetales; f__Pichiaceae; g__Issatchenkia; s__Issatchenkia terricola
OTU_275	k__Fungi; p__Ascomycota
OTU_276	k__Fungi; p__Ascomycota; c__Saccharomycetes; o__Saccharomycetales; f__Incertae_sedis_Saccharomycetales; g__Candida; s__Candida pseudolambica
OTU_278	k__Fungi; p__Ascomycota
OTU_279	k__Fungi; p__Basidiomycota; c__Agaricomycetes; o__Thelephorales
OTU_280	k__Fungi; p__Ascomycota
OTU_283	k__Fungi; p__Ascomycota; c__Dothideomycetes
OTU_293	k__Fungi; p__Basidiomycota; c__Agaricomycetes; o__Agaricales; f__Agaricaceae
OTU_295	No blast hit
OTU_298	No blast hit
OTU_307	k__Fungi; p__Ascomycota; c__Pezizomycetes; o__Pezizales; f__Pyronemataceae; g__Scutellinia
OTU_309	k__Fungi; p__Ascomycota; c__Sordariomycetes; o__Hypocreales; f__Incertae_sedis_Hypocreales
OTU_310	k__Fungi; p__Ascomycota
OTU_313	k__Fungi; p__Ascomycota; c__Eurotiomycetes; o__Eurotiales; f__Trichocomaceae; g__Aspergillus; s__Aspergillus penicillioides
OTU_316	k__Fungi; p__Basidiomycota; c__Agaricomycetes; o__Russulales; f__Russulaceae
OTU_319	k__Fungi; p__Ascomycota; c__Saccharomycetes; o__Saccharomycetales; f__Dipodascaceae; g__Geotrichum; s__Geotrichum europaeum
OTU_320	No blast hit
OTU_324	k__Fungi; p__Zygomycota; c__Incertae_sedis_Zygomycota; o__Mortierellales; f__Mortierellaceae
OTU_328	k__Fungi; p__Ascomycota; c__Leotiomycetes; o__Helotiales
OTU_332	k__Fungi; p__Ascomycota; c__Leotiomycetes; o__Leotiales; f__Leotiaceae
OTU_333	k__Fungi; p__Ascomycota; c__Incertae_sedis_Ascomycota; o__Incertae_sedis_Ascomycota; f__Incertae_sedis_Ascomycota
OTU_335	No blast hit
OTU_345	k__Fungi; p__Ascomycota; c__Leotiomycetes; o__Helotiales; f__Incertae_sedis_Helotiales
OTU_346	k__Fungi; p__Ascomycota; c__Leotiomycetes; o__Helotiales; f__Incertae_sedis_Helotiales; g__Scytalidium; s__Scytalidium lignicola
OTU_348	No blast hit
OTU_351	k__Fungi; p__Ascomycota; c__Sordariomycetes; o__Hypocreales; f__Nectriaceae; g__Thelonectria; s__Thelonectria olida
OTU_361	No blast hit
OTU_367	k__Fungi
OTU_369	k__Fungi; p__Ascomycota; c__Saccharomycetes; o__Saccharomycetales; f__Incertae_sedis_Saccharomycetales
OTU_371	No blast hit
OTU_374	k__Fungi; p__Ascomycota; c__Saccharomycetes; o__Saccharomycetales; f__Incertae_sedis_Saccharomycetales; g__Candida; s__Candida glabrata
OTU_379	No blast hit
OTU_380	k__Fungi; p__Ascomycota; c__Sordariomycetes; o__Hypocreales; f__Incertae_sedis_Hypocreales; g__Emericellopsis
OTU_385	k__Fungi; p__Basidiomycota; c__Wallemiomycetes; o__Wallemiales; f__Wallemiaceae
OTU_394	k__Fungi; p__Chytridiomycota; c__Chytridiomycetes; o__Spizellomycetales; f__Spizellomycetaceae; g__Spizellomyces; s__Spizellomyces dolichospermus
OTU_395	k__Fungi; p__Basidiomycota; c__Tremellomycetes; o__Tremellales; f__Incertae_sedis_Tremellales
OTU_398	No blast hit
OTU_401	k__Fungi; p__Ascomycota; c__Eurotiomycetes
OTU_403	k__Fungi; p__Basidiomycota; c__Agaricomycetes; o__Agaricales; f__Mycenaceae; g__Mycena
OTU_408	k__Fungi; p__Ascomycota; c__Leotiomycetes; o__Helotiales; f__Dermateaceae; g__Rhizodermea; s__Rhizodermea veluwensis
OTU_410	k__Fungi; p__Ascomycota; c__Dothideomycetes
OTU_419	k__Fungi; p__Basidiomycota; c__Agaricostilbomycetes; o__Agaricostilbales; f__Agaricostilbaceae; g__Sterigmatomyces; s__Sterigmatomyces halophilus
OTU_420	k__Fungi; p__Ascomycota; c__Pezizomycetes; o__Pezizales
OTU_427	k__Fungi; p__Ascomycota; c__Incertae_sedis_Ascomycota; o__Incertae_sedis_Ascomycota; f__Incertae_sedis_Ascomycota; g__Atractium; s__Atractium crassum
OTU_431	No blast hit
OTU_435	No blast hit
OTU_436	k__Fungi; p__Ascomycota; c__Leotiomycetes; o__Helotiales; f__Incertae_sedis_Helotiales
OTU_438	k__Fungi; p__Basidiomycota; c__Agaricomycetes; o__Agaricales; f__Psathyrellaceae; g__Psathyrella; s__Psathyrella candolleana
OTU_439	k__Fungi; p__Ascomycota; c__Eurotiomycetes; o__Verrucariales; f__Verrucariaceae
OTU_443	k__Fungi; p__Zygomycota; c__Incertae_sedis_Zygomycota; o__Mortierellales; f__Mortierellaceae
OTU_448	k__Fungi; p__Ascomycota
OTU_450	k__Fungi; p__Ascomycota
OTU_453	No blast hit
OTU_455	No blast hit
OTU_457	k__Fungi; p__Ascomycota
OTU_460	No blast hit
OTU_462	k__Fungi; p__Ascomycota; c__Sordariomycetes; o__Sordariales; f__Chaetomiaceae; g__Chaetomium; s__Chaetomium piluliferum
OTU_464	No blast hit
OTU_467	k__Fungi; p__Ascomycota; c__Sordariomycetes; o__Hypocreales; f__Nectriaceae; g__Gibberella
OTU_470	k__Fungi; p__Ascomycota; c__Sordariomycetes; o__Hypocreales; f__Bionectriaceae
OTU_472	k__Fungi; p__Ascomycota; c__Saccharomycetes; o__Saccharomycetales; f__Incertae_sedis_Saccharomycetales; g__Starmerella; s__Starmerella bacillaris
OTU_477	k__Fungi; p__Ascomycota; c__Sordariomycetes; o__Hypocreales; f__Hypocreaceae; g__Lichenobarya; s__Lichenobarya usneae
OTU_488	No blast hit
OTU_489	k__Fungi; p__Basidiomycota; c__Agaricomycetes; o__Russulales; f__Russulaceae; g__Russula; s__Russula punicea
OTU_491	k__Fungi; p__Ascomycota; c__Pezizomycetes; o__Pezizales; f__Helvellaceae
OTU_498	k__Fungi; p__Basidiomycota; c__Cystobasidiomycetes; o__Incertae_sedis_Cystobasidiomycetes; f__Incertae_sedis_Cystobasidiomycetes; g__Sakaguchia; s__Sakaguchia dacryoidea
OTU_501	k__Fungi; p__Ascomycota; c__Sordariomycetes; o__Hypocreales; f__Nectriaceae; g__Corallomycetella; s__Corallomycetella elegans
OTU_503	k__Fungi; p__Basidiomycota; c__Agaricomycetes; o__Polyporales; f__Meruliaceae; g__Bjerkandera; s__Bjerkandera adusta
OTU_504	k__Fungi; p__Ascomycota; c__Sordariomycetes; o__Hypocreales; f__Nectriaceae; g__Neonectria; s__Neonectria fuckeliana
OTU_515	k__Fungi; p__Basidiomycota; c__Agaricomycetes; o__Agaricales; f__Schizophyllaceae; g__Schizophyllum; s__Schizophyllum commune
OTU_518	k__Fungi; p__Ascomycota; c__Eurotiomycetes; o__Onygenales; f__Onygenaceae; g__Chrysosporium; s__Chrysosporium pseudomerdarium
OTU_522	k__Fungi; p__Ascomycota; c__Incertae_sedis_Ascomycota; o__Incertae_sedis_Ascomycota; f__Incertae_sedis_Ascomycota
OTU_523	No blast hit
OTU_525	No blast hit
OTU_528	k__Fungi; p__Ascomycota; c__Dothideomycetes; o__Mytilinidiales; f__Mytilinidiaceae; g__Taeniolella; s__Taeniolella phialosperma
OTU_529	k__Fungi; p__Basidiomycota; c__Agaricomycetes; o__Agaricales; f__Mycenaceae; g__Mycena; s__Mycena epipterygia
OTU_531	k__Fungi; p__Ascomycota; c__Leotiomycetes
OTU_533	k__Fungi; p__Ascomycota
OTU_539	k__Fungi; p__Ascomycota; c__Leotiomycetes
OTU_541	No blast hit
OTU_550	k__Fungi; p__Ascomycota; c__Sordariomycetes; o__Hypocreales; f__Nectriaceae
OTU_554	No blast hit
OTU_555	k__Fungi; p__Ascomycota; c__Leotiomycetes
OTU_572	No blast hit
OTU_573	k__Fungi; p__Ascomycota
OTU_578	k__Fungi; p__Basidiomycota; c__Agaricomycetes; o__Agaricales
OTU_581	k__Fungi; p__Basidiomycota; c__Agaricomycetes; o__Agaricales; f__Physalacriaceae
OTU_582	No blast hit
OTU_584	k__Fungi; p__Ascomycota; c__Dothideomycetes
OTU_585	No blast hit
OTU_587	No blast hit
OTU_588	k__Fungi; p__Ascomycota; c__Sordariomycetes
OTU_592	k__Fungi; p__Ascomycota
OTU_593	No blast hit
OTU_598	k__Fungi; p__Ascomycota; c__Dothideomycetes; o__Pleosporales; f__Pleosporaceae; g__Curvularia; s__Curvularia lunata
OTU_606	k__Fungi; p__Basidiomycota; c__Agaricomycetes; o__Thelephorales
OTU_612	k__Fungi; p__Basidiomycota; c__Exobasidiomycetes; o__Exobasidiales; f__Exobasidiaceae; g__Exobasidium; s__Exobasidium canadense
OTU_613	No blast hit
OTU_617	k__Fungi; p__Ascomycota; c__Dothideomycetes; o__Pleosporales; f__Massarinaceae
OTU_629	k__Fungi; p__Ascomycota; c__Sordariomycetes; o__Incertae_sedis_Sordariomycetes
OTU_630	k__Fungi; p__Basidiomycota; c__Agaricomycetes; o__Polyporales; f__Meripilaceae; g__Grifola; s__Grifola frondosa
OTU_631	k__Fungi; p__Ascomycota; c__Dothideomycetes
OTU_638	No blast hit
OTU_639	No blast hit
OTU_647	k__Fungi; p__Basidiomycota; c__Wallemiomycetes; o__Wallemiales; f__Wallemiaceae; g__Wallemia; s__Wallemia sebi
OTU_656	k__Fungi; p__Ascomycota; c__Sordariomycetes; o__Hypocreales; f__Incertae_sedis_Hypocreales; g__Trichothecium; s__Trichothecium crotocinigenum
OTU_657	k__Fungi; p__Ascomycota; c__Eurotiomycetes; o__Eurotiales; f__Trichocomaceae; g__Penicillium; s__Penicillium parvulum
OTU_658	k__Fungi; p__Basidiomycota; c__Tremellomycetes; o__Cystofilobasidiales; f__Cystofilobasidiaceae; g__Itersonilia; s__Itersonilia perplexans
OTU_663	k__Fungi; p__Ascomycota; c__Leotiomycetes; o__Helotiales; f__Incertae_sedis_Helotiales
OTU_667	No blast hit
OTU_669	k__Fungi; p__Ascomycota; c__Leotiomycetes; o__Helotiales; f__Incertae_sedis_Helotiales
OTU_670	k__Fungi; p__Ascomycota; c__Sordariomycetes; o__Xylariales
OTU_680	No blast hit
OTU_691	k__Fungi; p__Ascomycota; c__Incertae_sedis_Ascomycota; o__Incertae_sedis_Ascomycota; f__Incertae_sedis_Ascomycota
OTU_695	k__Fungi; p__Ascomycota
OTU_696	k__Fungi; p__Ascomycota; c__Leotiomycetes; o__Erysiphales; f__Erysiphaceae; g__Phyllactinia; s__Phyllactinia populi
OTU_697	k__Fungi; p__Ascomycota; c__Sordariomycetes; o__Magnaporthales; f__Magnaporthaceae; g__Gaeumannomyces; s__Gaeumannomyces graminis
OTU_700	No blast hit
OTU_711	k__Fungi; p__Basidiomycota; c__Agaricomycetes; o__Sebacinales
OTU_715	k__Fungi; p__Ascomycota; c__Leotiomycetes; o__Rhytismatales
OTU_718	k__Fungi; p__Ascomycota; c__Eurotiomycetes; o__Eurotiales; f__Trichocomaceae; g__Talaromyces; s__Talaromyces rugulosus
OTU_719	No blast hit
OTU_726	k__Fungi; p__Ascomycota; c__Sordariomycetes
OTU_728	k__Fungi; p__Basidiomycota; c__Agaricomycetes; o__Agaricales; f__Bolbitiaceae; g__Conocybe; s__Conocybe deliquescens
OTU_729	k__Fungi; p__Basidiomycota; c__Agaricomycetes; o__Thelephorales; f__Thelephoraceae
OTU_730	No blast hit
OTU_735	k__Fungi; p__Ascomycota; c__Pezizomycetes; o__Pezizales; f__Discinaceae; g__Hydnotrya; s__Hydnotrya laojunshanensis
OTU_738	k__Fungi; p__Ascomycota; c__Dothideomycetes
OTU_746	No blast hit
OTU_759	k__Fungi; p__Basidiomycota; c__Agaricomycetes; o__Boletales; f__Coniophoraceae; g__Coniophora; s__Coniophora puteana
OTU_764	k__Fungi; p__Ascomycota; c__Sordariomycetes; o__Sordariales; f__Lasiosphaeriaceae
OTU_766	No blast hit
OTU_767	No blast hit
OTU_769	k__Fungi; p__Ascomycota; c__Sordariomycetes; o__Microascales; f__Microascaceae; g__Microascus; s__Microascus pyramidus
OTU_772	No blast hit
OTU_773	No blast hit
OTU_775	k__Fungi; p__Ascomycota; c__Sordariomycetes; o__Hypocreales; f__Cordycipitaceae; g__Cordyceps; s__Cordyceps militaris
OTU_778	No blast hit
OTU_782	k__Fungi; p__Ascomycota; c__Pezizomycetes; o__Pezizales; f__Pyronemataceae
OTU_785	k__Fungi; p__Ascomycota; c__Dothideomycetes
OTU_791	No blast hit
OTU_798	k__Fungi; p__Ascomycota; c__Sordariomycetes; o__Incertae_sedis_Sordariomycetes; f__Glomerellaceae; g__Colletotrichum; s__Colletotrichum gloeosporioides
OTU_805	k__Fungi; p__Ascomycota; c__Leotiomycetes; o__Erysiphales; f__Erysiphaceae; g__Podosphaera
OTU_806	k__Fungi; p__Ascomycota; c__Eurotiomycetes; o__Chaetothyriales
OTU_809	k__Fungi; p__Ascomycota; c__Eurotiomycetes; o__Chaetothyriales; f__Herpotrichiellaceae
OTU_815	k__Fungi; p__Ascomycota; c__Sordariomycetes; o__Microascales; f__Microascaceae
OTU_818	k__Fungi; p__Ascomycota; c__Pezizomycetes; o__Pezizales
OTU_824	k__Fungi; p__Ascomycota; c__Dothideomycetes; o__Pleosporales; f__Massarinaceae
OTU_827	k__Fungi; p__Basidiomycota
OTU_830	k__Fungi; p__Ascomycota; c__Dothideomycetes; o__Pleosporales; f__Sporormiaceae; g__Westerdykella
OTU_842	No blast hit
OTU_845	k__Fungi; p__Basidiomycota; c__Agaricomycetes; o__Sebacinales; f__Sebacinaceae
OTU_848	No blast hit
OTU_849	k__Fungi; p__Ascomycota; c__Dothideomycetes
OTU_854	k__Fungi; p__Ascomycota; c__Eurotiomycetes; o__Arachnomycetales; f__Arachnomycetaceae; g__Arachnomyces; s__Arachnomyces nodosetosus
OTU_855	No blast hit
OTU_856	k__Fungi; p__Basidiomycota; c__Agaricomycetes; o__Russulales; f__Russulaceae
OTU_870	No blast hit
OTU_872	k__Fungi; p__Ascomycota; c__Incertae_sedis_Ascomycota; o__Incertae_sedis_Ascomycota; f__Incertae_sedis_Ascomycota
OTU_880	k__Fungi; p__Ascomycota; c__Sordariomycetes; o__Hypocreales; f__Hypocreaceae; g__Trichoderma
OTU_885	No blast hit
OTU_889	k__Fungi; p__Ascomycota; c__Dothideomycetes; o__Pleosporales
OTU_891	k__Fungi; p__Ascomycota; c__Saccharomycetes; o__Saccharomycetales; f__Incertae_sedis_Saccharomycetales; g__Candida
OTU_892	No blast hit
OTU_894	k__Fungi; p__Basidiomycota; c__Agaricomycetes; o__Agaricales; f__Amanitaceae; g__Amanita; s__Amanita altipes
OTU_899	k__Fungi; p__Ascomycota; c__Eurotiomycetes; o__Eurotiales; f__Trichocomaceae; g__Penicillium; s__Penicillium expansum
OTU_900	k__Fungi; p__Ascomycota; c__Incertae_sedis_Ascomycota; o__Incertae_sedis_Ascomycota; f__Incertae_sedis_Ascomycota
OTU_905	k__Fungi; p__Ascomycota
OTU_909	k__Fungi; p__Basidiomycota; c__Agaricomycetes; o__Agaricales; f__Strophariaceae; g__Hypholoma
OTU_913	k__Fungi; p__Ascomycota; c__Saccharomycetes; o__Saccharomycetales; f__Incertae_sedis_Saccharomycetales
OTU_916	k__Fungi; p__Ascomycota; c__Incertae_sedis_Ascomycota; o__Incertae_sedis_Ascomycota; f__Pseudeurotiaceae; g__Pseudeurotium; s__Pseudeurotium desertorum
OTU_925	No blast hit
OTU_926	k__Fungi; p__Basidiomycota; c__Agaricomycetes; o__Agaricales; f__Inocybaceae
OTU_929	k__Fungi; p__Ascomycota; c__Dothideomycetes; o__Pleosporales; f__Leptosphaeriaceae
OTU_930	k__Fungi; p__Ascomycota; c__Leotiomycetes
OTU_933	k__Fungi; p__Basidiomycota; c__Agaricomycetes; o__Cantharellales; f__Clavulinaceae
OTU_940	k__Fungi; p__Basidiomycota; c__Agaricomycetes
OTU_943	No blast hit
OTU_949	k__Fungi; p__Ascomycota
OTU_955	No blast hit

## Sheet: IAC_unique_otu
OTU_4	No blast hit
OTU_12	k__Fungi; p__Ascomycota; c__Sordariomycetes; o__Ophiostomatales; f__Ophiostomataceae
OTU_48	k__Fungi; p__Ascomycota; c__Sordariomycetes; o__Microascales; f__Ceratocystidaceae
OTU_62	k__Fungi; p__Ascomycota; c__Eurotiomycetes; o__Chaetothyriales; f__Herpotrichiellaceae
OTU_74	k__Fungi; p__Zygomycota; c__Incertae_sedis_Zygomycota; o__Mortierellales; f__Mortierellaceae; g__Mortierella; s__Mortierella elongata
OTU_75	No blast hit
OTU_87	k__Fungi; p__Ascomycota; c__Sordariomycetes; o__Sordariales
OTU_90	No blast hit
OTU_91	No blast hit
OTU_92	No blast hit
OTU_109	k__Fungi; p__Ascomycota; c__Sordariomycetes
OTU_120	k__Fungi; p__Ascomycota; c__Saccharomycetes; o__Saccharomycetales; f__Lipomycetaceae
OTU_122	k__Fungi; p__Ascomycota
OTU_138	No blast hit
OTU_141	k__Fungi; p__Basidiomycota; c__Agaricomycetes
OTU_144	No blast hit
OTU_150	k__Fungi; p__Basidiomycota; c__Microbotryomycetes; o__Sporidiobolales; f__Incertae_sedis_Sporidiobolales; g__Rhodotorula
OTU_168	k__Fungi; p__Ascomycota; c__Saccharomycetes; o__Saccharomycetales; f__Lipomycetaceae; g__Lipomyces; s__Lipomyces japonicus
OTU_189	k__Fungi; p__Ascomycota; c__Dothideomycetes; o__Pleosporales; f__Incertae_sedis_Pleosporales
OTU_209	k__Fungi; p__Ascomycota; c__Sordariomycetes
OTU_215	k__Fungi; p__Ascomycota; c__Leotiomycetes
OTU_220	k__Fungi; p__Ascomycota; c__Sordariomycetes; o__Ophiostomatales; f__Ophiostomataceae; g__Ophiostoma; s__Ophiostoma angusticollis
OTU_236	k__Fungi; p__Ascomycota; c__Leotiomycetes
OTU_239	No blast hit
OTU_242	k__Fungi; p__Basidiomycota; c__Agaricomycetes; o__Agaricales; f__Psathyrellaceae
OTU_246	k__Fungi; p__Ascomycota; c__Eurotiomycetes
OTU_254	k__Fungi; p__Ascomycota; c__Eurotiomycetes; o__Verrucariales; f__Verrucariaceae; g__Thelidium; s__Thelidium minutulum
OTU_264	k__Fungi; p__Zygomycota; c__Incertae_sedis_Zygomycota; o__Mortierellales; f__Mortierellaceae
OTU_292	No blast hit
OTU_300	k__Fungi; p__Ascomycota
OTU_311	k__Fungi; p__Ascomycota
OTU_312	No blast hit
OTU_314	No blast hit
OTU_315	k__Fungi; p__Ascomycota; c__Sordariomycetes
OTU_326	k__Fungi; p__Ascomycota; c__Sordariomycetes; o__Xylariales; f__Incertae_sedis_Xylariales; g__Monographella; s__Monographella stoveri
OTU_327	k__Fungi; p__Ascomycota; c__Sordariomycetes; o__Incertae_sedis_Sordariomycetes; f__Plectosphaerellaceae; g__Musicillium; s__Musicillium theobromae
OTU_339	No blast hit
OTU_360	k__Fungi; p__Ascomycota; c__Eurotiomycetes; o__Chaetothyriales
OTU_363	k__Fungi; p__Ascomycota; c__Sordariomycetes; o__Ophiostomatales; f__Ophiostomataceae; g__Pesotum; s__Pesotum piceae
OTU_365	k__Fungi; p__Ascomycota; c__Leotiomycetes; o__Helotiales
OTU_383	k__Fungi; p__Zygomycota; c__Incertae_sedis_Zygomycota; o__Mortierellales; f__Mortierellaceae; g__Mortierella; s__Mortierella hyalina
OTU_426	k__Fungi; p__Ascomycota; c__Sordariomycetes; o__Xylariales; f__Amphisphaeriaceae; g__Discosia
OTU_430	k__Fungi; p__Ascomycota; c__Sordariomycetes; o__Sordariales; f__Chaetomiaceae
OTU_433	k__Fungi; p__Ascomycota; c__Pezizomycetes; o__Pezizales; f__Sarcosomataceae; g__Donadinia; s__Donadinia seaveri
OTU_434	k__Fungi; p__Basidiomycota; c__Agaricomycetes; o__Hymenochaetales; f__Schizoporaceae; g__Hyphodontia; s__Hyphodontia quercina
OTU_437	k__Fungi; p__Basidiomycota; c__Tremellomycetes; o__Tremellales; f__Incertae_sedis_Tremellales; g__Tremella; s__Tremella encephala
OTU_444	k__Fungi; p__Ascomycota; c__Saccharomycetes; o__Saccharomycetales; f__Incertae_sedis_Saccharomycetales; g__Cyberlindnera; s__Cyberlindnera veronae
OTU_447	k__Fungi; p__Basidiomycota; c__Tremellomycetes; o__Tremellales; f__Incertae_sedis_Tremellales
OTU_461	No blast hit
OTU_482	k__Fungi; p__Ascomycota
OTU_493	k__Fungi; p__Ascomycota; c__Dothideomycetes; o__Botryosphaeriales; f__Botryosphaeriaceae; g__Macrophomina; s__Macrophomina phaseolina
OTU_499	k__Fungi; p__Ascomycota; c__Dothideomycetes; o__Dothideales; f__Dothioraceae; g__Sydowia; s__Sydowia polyspora
OTU_513	No blast hit
OTU_517	k__Fungi; p__Ascomycota; c__Sordariomycetes; o__Xylariales; f__Xylariaceae
OTU_530	k__Fungi; p__Basidiomycota; c__Agaricomycetes; o__Agaricales; f__Inocybaceae
OTU_535	No blast hit
OTU_536	k__Fungi; p__Ascomycota; c__Sordariomycetes; o__Hypocreales; f__Incertae_sedis_Hypocreales
OTU_546	k__Fungi; p__Ascomycota; c__Leotiomycetes; o__Helotiales; f__Incertae_sedis_Helotiales
OTU_547	k__Fungi; p__Ascomycota; c__Eurotiomycetes; o__Chaetothyriales; f__Herpotrichiellaceae
OTU_551	k__Fungi; p__Ascomycota; c__Sordariomycetes; o__Chaetosphaeriales; f__Chaetosphaeriaceae
OTU_561	k__Fungi; p__Ascomycota; c__Sordariomycetes; o__Sordariales; f__Lasiosphaeriaceae
OTU_565	No blast hit
OTU_568	k__Fungi; p__Ascomycota; c__Sordariomycetes
OTU_575	k__Fungi; p__Ascomycota; c__Pezizomycetes; o__Pezizales; f__Sarcosomataceae; g__Pseudoplectania; s__Pseudoplectania episphagnum
OTU_579	k__Fungi; p__Ascomycota; c__Saccharomycetes; o__Saccharomycetales; f__Incertae_sedis_Saccharomycetales; g__Candida; s__Candida nitratophila
OTU_583	k__Fungi; p__Ascomycota; c__Sordariomycetes; o__Sordariales; f__Chaetomiaceae; g__Chaetomium
OTU_594	k__Fungi; p__Ascomycota; c__Leotiomycetes; o__Helotiales; f__Incertae_sedis_Helotiales
OTU_597	No blast hit
OTU_602	k__Fungi; p__Ascomycota; c__Saccharomycetes; o__Saccharomycetales; f__Incertae_sedis_Saccharomycetales; g__Cyberlindnera; s__Cyberlindnera veronae
OTU_603	k__Fungi; p__Ascomycota; c__Leotiomycetes; o__Helotiales; f__Incertae_sedis_Helotiales
OTU_620	k__Fungi; p__Ascomycota; c__Sordariomycetes; o__Sordariales; f__Lasiosphaeriaceae; g__Podospora; s__Podospora appendiculata
OTU_623	k__Fungi; p__Ascomycota
OTU_628	No blast hit
OTU_632	No blast hit
OTU_636	No blast hit
OTU_642	k__Fungi; p__Ascomycota; c__Sordariomycetes; o__Incertae_sedis_Sordariomycetes; f__Plectosphaerellaceae
OTU_643	k__Fungi; p__Ascomycota; c__Sordariomycetes; o__Ophiostomatales; f__Ophiostomataceae; g__Ophiostoma; s__Ophiostoma fasciatum
OTU_648	k__Fungi; p__Basidiomycota; c__Microbotryomycetes; o__Sporidiobolales; f__Incertae_sedis_Sporidiobolales
OTU_651	k__Fungi; p__Ascomycota; c__Eurotiomycetes
OTU_655	k__Fungi; p__Ascomycota; c__Eurotiomycetes; o__Chaetothyriales
OTU_660	k__Fungi; p__Ascomycota; c__Saccharomycetes; o__Saccharomycetales
OTU_664	No blast hit
OTU_666	k__Fungi; p__Ascomycota; c__Dothideomycetes
OTU_668	k__Fungi; p__Ascomycota; c__Leotiomycetes
OTU_682	k__Fungi; p__Basidiomycota; c__Tremellomycetes; o__Trichosporonales; f__Trichosporonaceae; g__Trichosporon; s__Trichosporon cutaneum
OTU_702	k__Fungi; p__Ascomycota; c__Leotiomycetes; o__Helotiales; f__Dermateaceae
OTU_703	k__Fungi; p__Basidiomycota; c__Microbotryomycetes; o__Sporidiobolales; f__Incertae_sedis_Sporidiobolales; g__Rhodotorula; s__Rhodotorula hylophila
OTU_706	k__Fungi; p__Ascomycota; c__Sordariomycetes; o__Microascales; f__Ceratocystidaceae
OTU_709	k__Fungi; p__Ascomycota; c__Sordariomycetes; o__Microascales; f__Microascaceae
OTU_717	k__Fungi; p__Ascomycota; c__Sordariomycetes; o__Sordariales; f__Lasiosphaeriaceae; g__Schizothecium; s__Schizothecium fimbriatum
OTU_723	No blast hit
OTU_736	k__Fungi; p__Ascomycota; c__Eurotiomycetes; o__Chaetothyriales
OTU_740	No blast hit
OTU_749	k__Fungi; p__Ascomycota; c__Leotiomycetes; o__Helotiales
OTU_757	k__Fungi; p__Ascomycota; c__Sordariomycetes
OTU_761	k__Fungi; p__Ascomycota; c__Sordariomycetes
OTU_762	k__Fungi; p__Ascomycota; c__Dothideomycetes; o__Botryosphaeriales; f__Botryosphaeriaceae
OTU_784	k__Fungi; p__Ascomycota; c__Lecanoromycetes; o__Ostropales; f__Stictidaceae
OTU_788	k__Fungi; p__Ascomycota; c__Sordariomycetes
OTU_804	No blast hit
OTU_811	k__Fungi; p__Ascomycota; c__Sordariomycetes; o__Hypocreales
OTU_812	k__Fungi; p__Ascomycota; c__Saccharomycetes; o__Saccharomycetales; f__Saccharomycetaceae
OTU_814	k__Fungi; p__Ascomycota
OTU_817	k__Fungi; p__Ascomycota; c__Saccharomycetes; o__Saccharomycetales; f__Saccharomycetaceae
OTU_831	No blast hit
OTU_843	k__Fungi; p__Ascomycota
OTU_846	k__Fungi; p__Ascomycota; c__Sordariomycetes
OTU_860	k__Fungi; p__Ascomycota; c__Dothideomycetes; o__Pleosporales; f__Incertae_sedis_Pleosporales
OTU_867	k__Fungi; p__Ascomycota; c__Dothideomycetes
OTU_868	k__Fungi; p__Ascomycota; c__Sordariomycetes; o__Coniochaetales; f__Coniochaetaceae
OTU_874	k__Fungi; p__Ascomycota; c__Lecanoromycetes; o__Lecanorales; f__Ramalinaceae; g__Japewia; s__Japewia subaurifera
OTU_877	k__Fungi; p__Ascomycota; c__Eurotiomycetes; o__Chaetothyriales; f__Herpotrichiellaceae
OTU_879	k__Fungi; p__Ascomycota; c__Sordariomycetes; o__Hypocreales; f__Incertae_sedis_Hypocreales; g__Myrothecium; s__Myrothecium leucotrichum
OTU_901	k__Fungi; p__Basidiomycota; c__Agaricomycetes; o__Atheliales
OTU_903	No blast hit
OTU_946	k__Fungi; p__Ascomycota; c__Sordariomycetes; o__Incertae_sedis_Sordariomycetes; f__Plectosphaerellaceae
OTU_953	k__Fungi; p__Ascomycota; c__Incertae_sedis_Ascomycota; o__Incertae_sedis_Ascomycota; f__Pseudeurotiaceae; g__Leuconeurospora; s__Leuconeurospora pulcherrima

## Sheet: SX_unique_otu
OTU_111	No blast hit
OTU_154	No blast hit
OTU_190	No blast hit
OTU_205	No blast hit
OTU_245	k__Fungi; p__Ascomycota; c__Eurotiomycetes; o__Chaetothyriales; f__Incertae_sedis_Chaetothyriales
OTU_257	No blast hit
OTU_265	No blast hit
OTU_306	k__Fungi; p__Ascomycota; c__Leotiomycetes; o__Rhytismatales; f__Rhytismataceae; g__Therrya; s__Therrya fuckelii
OTU_318	k__Fungi; p__Ascomycota; c__Orbiliomycetes; o__Orbiliales; f__Orbiliaceae
OTU_353	No blast hit
OTU_356	No blast hit
OTU_384	k__Fungi; p__Ascomycota; c__Sordariomycetes; o__Hypocreales; f__Nectriaceae; g__Pseudocosmospora; s__Pseudocosmospora vilior
OTU_405	k__Fungi; p__Ascomycota; c__Sordariomycetes; o__Ophiostomatales; f__Ophiostomataceae
OTU_407	No blast hit
OTU_452	k__Fungi; p__Ascomycota
OTU_519	No blast hit
OTU_534	No blast hit
OTU_543	k__Fungi; p__Ascomycota; c__Sordariomycetes; o__Hypocreales; f__Nectriaceae; g__Penicillifer; s__Penicillifer diparietisporus
OTU_566	No blast hit
OTU_589	No blast hit
OTU_590	No blast hit
OTU_607	k__Fungi; p__Ascomycota; c__Sordariomycetes; o__Hypocreales; f__Incertae_sedis_Hypocreales; g__Geosmithia; s__Geosmithia flava
OTU_610	k__Fungi; p__Ascomycota; c__Leotiomycetes; o__Helotiales; f__Dermateaceae
OTU_622	k__Fungi; p__Ascomycota
OTU_645	k__Fungi; p__Ascomycota; c__Sordariomycetes; o__Hypocreales; f__Clavicipitaceae
OTU_671	k__Fungi; p__Ascomycota
OTU_699	k__Fungi; p__Basidiomycota
OTU_721	k__Fungi; p__Basidiomycota; c__Agaricomycetes
OTU_725	No blast hit
OTU_732	k__Fungi; p__Ascomycota; c__Dothideomycetes; o__Pleosporales; f__Incertae_sedis_Pleosporales
OTU_758	k__Fungi; p__Ascomycota; c__Eurotiomycetes; o__Eurotiales; f__Trichocomaceae; g__Talaromyces; s__Talaromyces minioluteus
OTU_801	No blast hit
OTU_802	No blast hit
OTU_816	No blast hit
OTU_835	No blast hit
OTU_839	No blast hit
OTU_890	k__Fungi; p__Ascomycota; c__Saccharomycetes; o__Saccharomycetales
OTU_896	k__Fungi; p__Basidiomycota; c__Exobasidiomycetes
OTU_932	No blast hit

## Sheet: IC_unique_otu
OTU_133	k__Fungi; p__Basidiomycota; c__Tremellomycetes; o__Tremellales; f__Incertae_sedis_Tremellales
OTU_184	No blast hit
OTU_249	k__Fungi; p__Basidiomycota; c__Agaricomycetes; o__Agaricales; f__Psathyrellaceae; g__Coprinellus; s__Coprinellus radians
OTU_252	No blast hit
OTU_284	k__Fungi; p__Basidiomycota; c__Agaricomycetes
OTU_290	k__Fungi; p__Ascomycota; c__Sordariomycetes; o__Ophiostomatales; f__Ophiostomataceae
OTU_294	k__Fungi; p__Ascomycota; c__Eurotiomycetes
OTU_308	k__Fungi; p__Ascomycota; c__Leotiomycetes
OTU_338	No blast hit
OTU_347	No blast hit
OTU_350	k__Fungi; p__Ascomycota; c__Eurotiomycetes
OTU_381	k__Fungi; p__Basidiomycota; c__Tremellomycetes; o__Tremellales; f__Incertae_sedis_Tremellales; g__Tremella; s__Tremella diploschistina
OTU_387	k__Fungi; p__Ascomycota; c__Sordariomycetes; o__Ophiostomatales; f__Ophiostomataceae
OTU_393	k__Fungi; p__Zygomycota; c__Incertae_sedis_Zygomycota; o__Mortierellales; f__Mortierellaceae
OTU_399	k__Fungi; p__Ascomycota; c__Dothideomycetes; o__Capnodiales; f__Teratosphaeriaceae; g__Neocatenulostroma; s__Neocatenulostroma germanicum
OTU_425	No blast hit
OTU_473	k__Fungi; p__Ascomycota; c__Lecanoromycetes; o__Umbilicariales; f__Umbilicariaceae; g__Fulgidea; s__Fulgidea sierrae
OTU_474	k__Fungi; p__Basidiomycota; c__Tremellomycetes; o__Tremellales; f__Incertae_sedis_Tremellales
OTU_478	k__Fungi; p__Basidiomycota; c__Tremellomycetes; o__Tremellales; f__Incertae_sedis_Tremellales
OTU_494	k__Fungi; p__Ascomycota; c__Saccharomycetes; o__Saccharomycetales; f__Incertae_sedis_Saccharomycetales
OTU_508	k__Fungi; p__Ascomycota; c__Sordariomycetes; o__Xylariales; f__Xylariaceae
OTU_516	No blast hit
OTU_526	k__Fungi; p__Basidiomycota; c__Agaricomycetes; o__Trechisporales; f__Hydnodontaceae; g__Luellia; s__Luellia cystidiata
OTU_532	k__Fungi; p__Ascomycota; c__Orbiliomycetes; o__Orbiliales; f__Orbiliaceae
OTU_553	k__Fungi; p__Ascomycota; c__Saccharomycetes; o__Saccharomycetales; f__Pichiaceae; g__Nakazawaea
OTU_557	k__Fungi; p__Ascomycota; c__Dothideomycetes; o__Myriangiales
OTU_564	No blast hit
OTU_576	k__Fungi; p__Ascomycota; c__Sordariomycetes; o__Hypocreales; f__Nectriaceae; g__Gliocladiopsis
OTU_591	k__Fungi; p__Basidiomycota; c__Agaricomycetes
OTU_596	k__Fungi; p__Basidiomycota; c__Wallemiomycetes; o__Geminibasidiales; f__Geminibasidiaceae
OTU_619	k__Fungi; p__Ascomycota; c__Eurotiomycetes; o__Eurotiales; f__Trichocomaceae; g__Aspergillus; s__Aspergillus cervinus
OTU_626	k__Fungi; p__Basidiomycota; c__Agaricomycetes; o__Agaricales; f__Marasmiaceae; g__Marasmius; s__Marasmius siccus
OTU_635	k__Fungi; p__Basidiomycota; c__Agaricostilbomycetes; o__Agaricostilbales; f__Agaricostilbaceae
OTU_675	k__Fungi; p__Ascomycota; c__Leotiomycetes; o__Incertae_sedis_Leotiomycetes; f__Myxotrichaceae; g__Myxotrichum; s__Myxotrichum setosum
OTU_679	k__Fungi; p__Ascomycota
OTU_689	k__Fungi; p__Ascomycota; c__Eurotiomycetes; o__Chaetothyriales; f__Herpotrichiellaceae
OTU_712	k__Fungi; p__Ascomycota; c__Eurotiomycetes; o__Eurotiales; f__Trichocomaceae; g__Penicillium
OTU_741	No blast hit
OTU_754	No blast hit
OTU_776	k__Fungi; p__Ascomycota; c__Dothideomycetes; o__Pleosporales
OTU_779	k__Fungi; p__Ascomycota; c__Leotiomycetes
OTU_789	k__Fungi; p__Basidiomycota
OTU_793	No blast hit
OTU_813	k__Fungi; p__Ascomycota; c__Leotiomycetes; o__Incertae_sedis_Leotiomycetes; f__Incertae_sedis_Leotiomycetes
OTU_819	No blast hit
OTU_820	k__Fungi; p__Ascomycota; c__Eurotiomycetes; o__Chaetothyriales; f__Herpotrichiellaceae
OTU_822	k__Fungi; p__Basidiomycota; c__Agaricomycetes; o__Hymenochaetales; f__Schizoporaceae; g__Hyphodontia; s__Hyphodontia flavipora
OTU_828	No blast hit
OTU_838	k__Fungi; p__Ascomycota; c__Eurotiomycetes; o__Chaetothyriales; f__Herpotrichiellaceae
OTU_840	k__Fungi; p__Basidiomycota; c__Agaricomycetes
OTU_844	k__Fungi; p__Ascomycota; c__Dothideomycetes
OTU_852	No blast hit
OTU_853	No blast hit
OTU_884	No blast hit
OTU_887	No blast hit
OTU_907	k__Fungi; p__Ascomycota; c__Eurotiomycetes; o__Eurotiales; f__Trichocomaceae; g__Sagenomella; s__Sagenomella striatispora
OTU_914	k__Fungi; p__Ascomycota
OTU_915	k__Fungi; p__Ascomycota; c__Leotiomycetes
OTU_927	k__Fungi; p__Ascomycota; c__Sordariomycetes
OTU_935	No blast hit
OTU_937	k__Fungi; p__Ascomycota; c__Sordariomycetes; o__Magnaporthales; f__Magnaporthaceae; g__Buergenerula; s__Buergenerula spartinae
OTU_947	No blast hit
OTU_952	k__Fungi; p__Ascomycota; c__Leotiomycetes; o__Incertae_sedis_Leotiomycetes; f__Myxotrichaceae
OTU_954	k__Fungi; p__Basidiomycota; c__Agaricomycetes; o__Agaricales; f__Hygrophoraceae; g__Gliophorus; s__Gliophorus graminicolor
